# Supplementary material for: A classification system for identifying persons with an unknown cardiovascular disease (CVD) status for a multiracial/ ethnic Caribbean population
Source: PeerJ. 2024 Oct 22;12:e17948. doi: 10.7717/peerj.17948 (PMC11505967; doi:10.7717/peerj.17948)
Supplement: Supplemental Information 1 [file peerj-12-17948-s001.csv]

ALLSorted_numeric_QriskID	Sample_ID	Case_Control	Age_Std	Sex	EthnicityRecoded	Marital_status	EducationLevelRecoded	Smoking	P_Tot_chol	P_HDL	P_TG	P_LDL	WST_HIP_ratio	BMI	P_SBP	P_DBP	P_Pulse	Diabetic	High_cholesterol	Chronic_kidney_disease	Atrial_fibrillation	Rheumatoid_arthritis	High_blood_pressure	Fam_HBP	Fam_High_cholesterol	Fam_Diabetes	Fam_CVD	Framingham_CVD_Score	ASSIGN_CVD_Score	Qrisk_CVD_Score	ASSIGNCODE	QRISKCODE2	FRAMCODE	DisScore	LinRisk
1	CD659	CVD	59	Male	Mixed	Married/Common-Law	Tertiary/Bachelors/Postrgraduate	Non-smoker	173	66	127	82	1.01	31.5	173	84	71	Diabetic	Present	0	Absent	Absent	Present	Present	Absent	Present	Family CVD Present	29.23	32.01	26.78	CVD	CVD	CVD	4.70182	5.15
2	CD604	CVD	32	Male	African	Married/Common-Law	Tertiary/Bachelors/Postrgraduate	Non-smoker	78	40	78	108	0.88	27.4	101	70	58	Not Diabetic	Absent	0	Absent	Absent	Absent	Present	Absent	Present	Family CVD Absent	0.45	0.98	0.16	Non-CVD	Non-CVD	Non-CVD	-0.24361	-5.24
3	CD613	CVD	63	Female	East Indian	Married/Common-Law	Secondary/Diploma/Certificate	Non-smoker					0.94	20.6	178	90	60	Not Diabetic	Present	0	Absent	Absent	Present	Absent	Absent	Absent	Family CVD Present		25.58	21.27	CVD	CVD
4	CD631	CVD	62	Female	East Indian	Married/Common-Law	Secondary/Diploma/Certificate	Non-smoker	132	45	131	61		21.1	121	78	79		Absent	0	Absent	Absent	Present	Present	Absent	Present	Family CVD Present	6.56	11.38	13	Non-Differentiating range	Non-Differentiating range	Non-CVD	2.84374	4.17
5	CD633	CVD	52	Female	East Indian	Married/Common-Law	Secondary/Diploma/Certificate	Non-smoker	201	45	223	112	0.9	26.4	150	94	72	Not Diabetic	Absent	0	Absent	Absent	Present	Absent	Absent	Present	Family CVD Present	10.84	9.56	10.62	Non-Differentiating range	Non-Differentiating range	Non-Differentiating range	2.56063	3.42
6	CD651	CVD	54	Male	East Indian	Married/Common-Law	Secondary/Diploma/Certificate	Smoker	155	27	248	78	1.04	33.2	123	74	81	Diabetic	Present		Absent	Absent	Present	Present	Absent	Present	Family CVD Present	35.23	24.9	47.33	CVD	CVD	CVD	4.58797	5.35
7	CD654	CVD	62	Male	Mixed	Married/Common-Law	Tertiary/Bachelors/Postrgraduate	Smoker	159	30	78	113.4	0.98	23.2	144	64	90	Not Diabetic	Present	0	Absent	Absent	Absent	Absent	Absent	Absent	Family CVD Absent	39.99	17.39	13.78	CVD	Non-Differentiating range	CVD	2.54059	1.21
8	CD658	CVD	68	Male	Mixed	Married/Common-Law	Secondary/Diploma/Certificate	Non-smoker	184	68	64	15	0.85	22.6	106	68	61	Not Diabetic	Absent	0	Absent	Absent	Absent	Absent	Absent	Absent	Family CVD Present	17.82	12.52	13.73	CVD	Non-Differentiating range	Non-Differentiating range	0.4533	-1.8
9	CD672	CVD	59	Male	African	Divorced/Separated/Widowed	Secondary/Diploma/Certificate	Smoker	188	26	267	108	0.96	37	102	61	78	Diabetic	Present	0	Present	Absent	Absent	Present	Absent	Present	Family CVD Present	36.14	30.52	46.22	CVD	CVD	CVD	3.15333	2.98
10	CD683	CVD	57	Male	Mixed	Married/Common-Law	Secondary/Diploma/Certificate	Non-smoker	203	49	146	125	0.9	22.3	131	80	83	Not Diabetic	Present	0	Absent	Absent	Absent	Present	Present	Present	Family CVD Present	14.49	13.02	9.19	CVD	Non-Differentiating range	Non-Differentiating range	1.55405	0.92
11	CD616	CVD	57	Male	African	Married/Common-Law	Secondary/Diploma/Certificate	Non-smoker	223	26	138	169	1.02	34	140	83	91	Diabetic	Present	1	Absent	Absent	Present	Present	Absent	Present	Family CVD Present	39.19	41.82	58.14	CVD	CVD	CVD	3.9854	3.84
12	CD625	CVD	49	Male	Mixed	Single	Tertiary/Bachelors/Postrgraduate	Non-smoker	145	48	82	81	0.91	16.6	146	89	72	Not Diabetic	Present	0	Absent	Absent	Absent	Present	Present	Absent	Family CVD Present	15.41	7.38	7	Non-Differentiating range	Non-Differentiating range	Non-Differentiating range	1.28032	-2.07
13	CD627	CVD	70	Male	African	Married/Common-Law	Secondary/Diploma/Certificate	Non-smoker	254	62	98	172	1.09	40.5	173	105	46	Not Diabetic	Present	0	Present	Absent	Present	Absent	Absent	Present	Family CVD Absent	38.23	33.58	34.34	CVD	CVD	CVD	5.10611	8.87
14	CD634	CVD	50	Male	Mixed	Married/Common-Law	Secondary/Diploma/Certificate	Non-smoker	137	26	33	104.7	0.95	33.2	110	59	54	Not Diabetic	Present	0	Absent	Absent	Present	Present	Absent	Present	Family CVD Absent	14.01	5.08	5.89	Non-Differentiating range	Non-CVD	Non-Differentiating range	3.49429	1.21
15	CD641	CVD	60	Male	East Indian	Married/Common-Law	None and Primary	Smoker	85	42	53	33	0.98	22	100	65	71	Diabetic	Absent	0	Absent	Absent	Absent	Absent	Absent	Present	Family CVD Present	15.03	15.34	25.08	CVD	CVD	Non-Differentiating range	1.13173	0.72
16	CD649	CVD	60	Female	East Indian	Divorced/Separated/Widowed	Secondary/Diploma/Certificate	Ex-smoker	143	38	265	52	0.96	26.4	144	71	98	Diabetic	Present	0	Absent	Absent	Present	Present	Present	Present	Family CVD Present	37.8	45.83	44.96	CVD	CVD	CVD	4.28415	3.65
17	CD652	CVD	63	Male	Mixed	Married/Common-Law	Secondary/Diploma/Certificate	Smoker	139	57	57	71	0.9	22.3	105	62	66	Not Diabetic	Absent	0	Absent	Absent	Absent	Absent	Present	Present	Family CVD Present	13.99	9.77	11.02	Non-Differentiating range	Non-Differentiating range	Non-Differentiating range	1.82789	1.84
18	CD653	CVD	67	Female	Mixed	Single	Secondary/Diploma/Certificate	Non-smoker	178	43	187	97	0.91	25.9	165	70	78	Diabetic	Present	0	Present	Absent	Present	Present	Present	Present	Family CVD Present	38.37	58.54	55.3	CVD	CVD	CVD	5.49265	8.35
19	CD688	CVD	52	Male	East Indian	Married/Common-Law	Tertiary/Bachelors/Postrgraduate	Non-smoker	165	52	227	68	1.07	32.7	129	88	83	Diabetic	Present	0	Present	Absent	Present	Present	Present	Present	Family CVD Present	13.78	16.34	53.38	CVD	CVD	Non-Differentiating range	4.78212	6.48
20	CD772	CVD	65	Female	African	Divorced/Separated/Widowed	Secondary/Diploma/Certificate	Non-smoker	129	41	126	63	0.94	26.7	149	74	73	Diabetic		0		Absent	Present	Present	Absent	Present	Family CVD Absent	26.59	29.14	17.81	CVD	CVD	CVD
21	CD609	CVD	66	Male	Mixed	Married/Common-Law	Secondary/Diploma/Certificate	Smoker	120	40	77	64	0.87	25.4	141	87	70	Not Diabetic	Absent	0	Present	Absent	Present	Absent	Absent	Present	Family CVD Present	31.96	19.09	31.8	CVD	CVD	CVD	5.11783	8.82
22	CD632	CVD	69	Male	Mixed	Married/Common-Law	Secondary/Diploma/Certificate	Non-smoker	115	40	60	63	0.9	22.4	174	100	103	Diabetic	Present	0	Present	Absent	Present	Present	Absent	Present	Family CVD Present	41.74	50.78	51	CVD	CVD	CVD	5.12175	8.54
23	CD638	CVD	54	Female	African	Married/Common-Law	Tertiary/Bachelors/Postrgraduate	Non-smoker	227	55	101	152	0.84	23.9	140	82	72	Not Diabetic	Present	0	Present	Absent	Absent	Present	Absent	Present	Family CVD Present	9.33	9.37	13.99	Non-Differentiating range	Non-Differentiating range	Non-CVD	2.55967	5.47
24	CD645	CVD	55	Male	East Indian	Married/Common-Law	Tertiary/Bachelors/Postrgraduate	Non-smoker	159	47	184	75	0.96	21.5	121	77	89	Not Diabetic	Present	0	Absent	Absent	Present	Present	Absent	Present	Family CVD Present	8.84	8.44	15.48	Non-Differentiating range	CVD	Non-CVD	4.15654	4.05
25	CD646	CVD	64	Male	Other non-mixed	Married/Common-Law	Secondary/Diploma/Certificate	Non-smoker	187	45	74	123	1.01	36	112	64	53	Not Diabetic	Absent	0	Present	Present	Present	Present	Absent	Absent	Family CVD Absent	23.43	11.45	34.16	Non-Differentiating range	CVD	CVD	4.1787	4.88
26	CD717	CVD	68	Female	Mixed	Divorced/Separated/Widowed	Secondary/Diploma/Certificate	Non-smoker	216	81	132	125.6	0.95	21.3	107	52	52	Not Diabetic	Present	0	Present	Absent	Present	Present	Present	Absent	Family CVD Present	5.48	11.82	24.16	Non-Differentiating range	CVD	Non-CVD	5.89484	9.99
27	CD620	CVD	72	Male	Other non-mixed	Married/Common-Law	Tertiary/Bachelors/Postrgraduate	Smoker	130	48	107	61	0.94	29.7	158	75	56	Diabetic	Present	0	Absent	Absent	Present	Absent	Absent	Present	Family CVD Absent	52.99	44.77	38.46	CVD	CVD	CVD	5.34451	6.75
28	CD622	CVD	59	Female	East Indian	Divorced/Separated/Widowed	None and Primary	Non-smoker	127	40	78	71	0.9	36.9	135	78	62	Not Diabetic	Absent	1	Absent	Absent	Present	Present	Present	Present	Family CVD Present	14.9	11.26	23.83	Non-Differentiating range	CVD	Non-Differentiating range	2.65461	2.41
29	CD628	CVD	49	Female	African	Single	Tertiary/Bachelors/Postrgraduate	Non-smoker	444	37	712	265	0.93	25.6	147	84	62	Diabetic	Present	0	Absent	Absent	Present	Present	Absent	Present	Family CVD Present	36.51	40.55	28.77	CVD	CVD	CVD	3.96483	3.33
30	CD650	CVD	60	Female	Mixed	Married/Common-Law	Secondary/Diploma/Certificate	Non-smoker	370	81	189	251	0.91	26.6	99	67	93	Not Diabetic	Present	0	Absent	Present	Absent	Present	Present	Present	Family CVD Present	5.44	10.21	7.67	Non-Differentiating range	Non-Differentiating range	Non-CVD	2.259	5.61
31	CD660	CVD	52	Male	East Indian	Married/Common-Law	Tertiary/Bachelors/Postrgraduate	Ex-smoker	186	41	129	119	0.94	39.2	125	81	84	Not Diabetic	Absent	0	Absent	Absent	Absent	Present	Absent	Absent	Family CVD Absent	19.69	8.78	14.88	Non-Differentiating range	Non-Differentiating range	Non-Differentiating range	0.48415	-3.96
32	CD690	CVD	63	Male	African	Married/Common-Law	Secondary/Diploma/Certificate	Non-smoker	144	18	72	5.1	0.93	20.5	124	83	111	Not Diabetic	Absent	1	Present	Absent	Absent	Present		Present	Family CVD Present	27.61	17.95	45.8	CVD	CVD	CVD	0.23014	-2.73
33	CD691	CVD	50	Female	Mixed	Single	Secondary/Diploma/Certificate	Ex-smoker	234	65	98	158	0.83	20	90	62	65	Not Diabetic	Present	0	Present	Absent	Absent	Present	Absent	Present	Family CVD Present	4.01	4.91	12.03	Non-CVD	Non-Differentiating range	Non-CVD	2.83677	3.92
34	CD695	CVD	56	Male	East Indian	Divorced/Separated/Widowed	Tertiary/Bachelors/Postrgraduate	Non-smoker	139	0.9	16	42	0.95					Not Diabetic	Present	0	Present	Absent	Present	Present	Present	Present	Family CVD Absent		2.82	58.84	Non-CVD	CVD			-81.09
35	CD774	CVD	58	Male	East Indian	Married/Common-Law	Secondary/Diploma/Certificate	Smoker	199	26	159	141	0.98	34.4	130	84	78	Diabetic	Present	0		Absent	Present			Present	Family CVD Present	48.81	39.98	63.49	CVD	CVD	CVD
36	CD200435	NON-CVD	50	Female	East Indian	Divorced/Separated/Widowed	Secondary/Diploma/Certificate	Non-smoker	103	33	86	53	1.51	16.1	103	75	112	Diabetic	Absent	0	Present	Absent	Absent	Present	Present	Present	Family CVD Absent	6.08	7.12	18.93	Non-Differentiating range	CVD	Non-CVD	-0.02453	-2.44
37	CD210445	NON-CVD	32	Male	East Indian	Single	Secondary/Diploma/Certificate	Smoker	279	33	178	125	0.98	17.1	99	104	85	Diabetic	Absent	0	Absent	Absent	Present	Absent	Present	Absent	Family CVD Present	7.41	10.93	21.25	Non-Differentiating range	CVD	Non-CVD	2.08751	-1.06
38	CD605	CVD	61	Female	African	Single	Secondary/Diploma/Certificate	Non-smoker	206	52	130	128	0.81	23.8	158	87		Not Diabetic	Absent	0	Absent	Absent	Present	Present	Absent	Absent	Family CVD Present	25.8	17.49	11.09	CVD	Non-Differentiating range	CVD	3.26375	3.68
39	CD608	CVD	65	Female	African	Married/Common-Law	Tertiary/Bachelors/Postrgraduate	Non-smoker	251	53	179	162	0.87	26.9	153	88	84	Not Diabetic	Present	0	Absent	Absent	Absent	Absent	Present	Present	Family CVD Absent	20.02	15.63	11.5	CVD	Non-Differentiating range	Non-Differentiating range	1.3105	1.88
40	CD612	CVD	70	Female	Mixed	Divorced/Separated/Widowed	Tertiary/Bachelors/Postrgraduate	Non-smoker	289	80	127	183.6	1.02	28.6	152	87	89	Not Diabetic	Present	0	Absent	Absent	Present	Present	Present	Absent	Family CVD Present	18.76	26.1	18.46	CVD	CVD	Non-Differentiating range	5.08503	8.37
41	CD630	CVD	55	Female	East Indian	Married/Common-Law	Secondary/Diploma/Certificate	Non-smoker					0.91	22.5	157	85	59	Diabetic	Absent	0	Absent	Absent	Absent	Absent	Absent	Present	Family CVD Present		29.74	19.11	CVD	CVD
42	CD639	CVD	70	Male	African	Married/Common-Law	Tertiary/Bachelors/Postrgraduate	Ex-smoker	99	38	115	37	1.04	39	158	82	47	Not Diabetic	Absent	0	Absent	Absent	Present	Present	Absent	Absent	Family CVD Present	38.92	27.01	28.26	CVD	CVD	CVD	4.19961	3.33
43	CD782	CVD	72	Male	East Indian	Married/Common-Law	Secondary/Diploma/Certificate	Smoker	161	36	109	103	1.03	24.9	107	55	64	Diabetic	Absent	0	Absent	Absent	Absent	Absent	Absent	Present	Family CVD Present	42.65	45.32	51.38	CVD	CVD	CVD	2.24846	2.58
44	CD640	CVD	59	Female	African	Married/Common-Law	Secondary/Diploma/Certificate	Ex-smoker	190	45	66	132	0.98	25.2	128	74	63	Not Diabetic	Present	0	Absent	Absent	Absent	Absent	Absent	Present	Family CVD Present	18.23	15.35	10.44	CVD	Non-Differentiating range	Non-Differentiating range	1.89651	2.62
45	CD644	CVD	59	Female	East Indian	Married/Common-Law	Secondary/Diploma/Certificate	Smoker	237	37	320	136	0.88	24.8	135	80	115	Not Diabetic	Present	0	Absent	Absent	Absent	Present	Present	Present	Family CVD Present	27.19	19.49	15.31	CVD	CVD	CVD	1.99262	4.12
46	CD607	CVD	67	Female	Mixed	Married/Common-Law	Secondary/Diploma/Certificate	Non-smoker					0.87		132	72	81	Diabetic	Present	0	Present	Absent	Absent	Present	Present	Present	Family CVD Present		47.38	39.35	CVD	CVD
47	CD611	CVD	49	Male	Mixed	Married/Common-Law	Secondary/Diploma/Certificate	Ex-smoker					1	29.9	108	84	102	Not Diabetic	Absent	0	Absent	Absent	Absent	Absent	Absent	Present	Family CVD Present		4.92	12.17	Non-CVD	Non-Differentiating range
48	CD679	CVD	39	Male	East Indian	Divorced/Separated/Widowed	Tertiary/Bachelors/Postrgraduate	Non-smoker	247	51	173	161	0.86	29	121	80	79	Not Diabetic	Present	0	Present	Absent	Absent	Present	Absent	Absent	Family CVD Present	3.56	5.42	12.23	Non-Differentiating range	Non-Differentiating range	Non-CVD	2.3115	0.69
49	CD601	CVD	71	Male	Mixed	Married/Common-Law	Secondary/Diploma/Certificate	Non-smoker										Diabetic	Present	0	Absent	Absent	Absent	Present	Present	Present	Family CVD Present		8.71	31.09	Non-Differentiating range	CVD
50	CD617	CVD	58	Male	Mixed	Divorced/Separated/Widowed	Secondary/Diploma/Certificate	Non-smoker	174	82	62	79	1	24.1	120	80	60	Not Diabetic	Absent	0	Present	Absent	Absent	Absent	Absent	Absent	Family CVD Absent	6.43	5.13	9.45	Non-Differentiating range	Non-Differentiating range	Non-CVD	0.90845	-1.59
51	CD15318	NON-CVD	54	Male	East Indian	Married/Common-Law	Secondary/Diploma/Certificate	Non-smoker	125	29	179	60	0.9	24.1	123	80	70	Diabetic								Present	Family CVD Present	17.87	18.42	23.67	CVD	CVD	Non-Differentiating range
52	CD15326	NON-CVD	72	Male	East Indian	Married/Common-Law	Tertiary/Bachelors/Postrgraduate	Non-smoker	100	57	130	17	0.94	19.3	105	75	56	Not Diabetic	Absent	0	Absent	Absent	Absent	Absent	Absent	Absent	Family CVD Absent	7.95	8.65	21.2	Non-Differentiating range	CVD	Non-CVD	0.19629	-2.73
53	CD200432	NON-CVD	53	Female	East Indian	Married/Common-Law	Tertiary/Bachelors/Postrgraduate	Non-smoker	191	45	142	117	0.86	17.5	91	51	79	Not Diabetic	Absent	0	Absent	Absent	Absent	Absent	Absent	Present	Family CVD Absent	2.52	3.35	2.75	Non-CVD	Non-CVD	Non-CVD	0.20723	-2.39
54	CD200433	NON-CVD	46	Female	African	Single	Tertiary/Bachelors/Postrgraduate	Smoker	166	36	261	79	1.02	32.9	141	99	108	Diabetic	Present	0	Absent	Absent	Present	Present		Present		26.84	11.16	11.55	Non-Differentiating range	Non-Differentiating range	CVD
55	CD200434	NON-CVD	47	Female	Mixed	Divorced/Separated/Widowed	Secondary/Diploma/Certificate	Non-smoker	171	30	134	114	0.9	22.5	122	84	71	Diabetic	Present	1	Present	Absent	Present	Present	Present	Present	Family CVD Present	14.3	14.41	78.83	CVD	CVD	Non-Differentiating range	4.09341	5.53
56	CD200437	NON-CVD	74	Female	East Indian	Divorced/Separated/Widowed	Tertiary/Bachelors/Postrgraduate	Non-smoker	184		216			18.3	125	80	85	Diabetic	Present	0	Present	Present	Present	Present	Present	Present	Family CVD Absent		66.89	74.45	CVD	CVD
57	CD200439	NON-CVD	53	Female	Mixed	Divorced/Separated/Widowed	Tertiary/Bachelors/Postrgraduate	Non-smoker	233	21	133	185	0.78	34.5	133	94	74	Not Diabetic	Absent	0	Absent	Absent	Present	Present	Absent	Present	Family CVD Present	18.93	13.2	13.18	CVD	Non-Differentiating range	Non-Differentiating range	2.35929	0.27
58	CD210436	NON-CVD	66	Female	East Indian	Married/Common-Law	Tertiary/Bachelors/Postrgraduate	Non-smoker					0.88	20.3	152	58	37	Not Diabetic	Absent	0	Absent	Absent	Absent	Absent	Absent	Present	Family CVD Absent		15.64	14	CVD	Non-Differentiating range
59	CD210438	NON-CVD	49	Female	Mixed	Divorced/Separated/Widowed	Secondary/Diploma/Certificate	Non-smoker					0.92	18.3	123	90	83	Not Diabetic	Absent	0	Present	Absent	Present	Present	Present	Absent	Family CVD Absent		3.61	8.76	Non-CVD	Non-Differentiating range
60	CD210440	NON-CVD	51	Female	Mixed	Single	Secondary/Diploma/Certificate	Non-smoker					0.93	29	146	84	100	Not Diabetic	Present	0	Absent	Absent	Present	Present	Absent	Absent	Family CVD Absent		5.27	3.89	Non-Differentiating range	Non-CVD
61	CD210441	NON-CVD	24	Female	African	Single	Tertiary/Bachelors/Postrgraduate	Non-smoker						18.8				Not Diabetic	Absent	0	Absent	Absent	Present	Present	Absent	Absent	Family CVD Absent		0.16	0.26	Non-CVD	Non-CVD
62	CD210442	NON-CVD	72	Female	East Indian	Divorced/Separated/Widowed	Tertiary/Bachelors/Postrgraduate	Non-smoker	186		60			19.2	141	101	95	Not Diabetic	Present	0	Absent	Absent	Present	Absent	Absent	Absent	Family CVD Absent		34.94	24.59	CVD	CVD
63	CD210443	NON-CVD	72	Female	East Indian	Divorced/Separated/Widowed	Tertiary/Bachelors/Postrgraduate	Non-smoker					0.9		126	54	81	Not Diabetic	Absent	0	Absent	Absent	Absent	Absent	Absent	Absent	Family CVD Absent		18.03	19.76	CVD	CVD
64	CD210444	NON-CVD	55	Female	East Indian	Divorced/Separated/Widowed	Tertiary/Bachelors/Postrgraduate	Non-smoker						15.8	114	75	87	Not Diabetic	Present	0	Absent	Absent	Absent	Absent	Absent	Absent	Family CVD Present		8.06	5.72	Non-Differentiating range	Non-CVD
65	CD210446	NON-CVD	58	Male	Mixed	Divorced/Separated/Widowed	Tertiary/Bachelors/Postrgraduate	Non-smoker					0.82	17.3	160	103	66	Not Diabetic	Absent	0	Present	Absent	Present	Absent	Absent	Absent	Family CVD Absent		9.23	19.84	Non-Differentiating range	CVD
66	CD220530	CVD	71	Male	Mixed	Married/Common-Law	Tertiary/Bachelors/Postrgraduate	Smoker	217	37	80	164		27.8	134	97	82	Not Diabetic	Absent	0	Absent	Absent	Absent	Absent	Absent	Present	Family CVD Present	47.63	37.68	29.24	CVD	CVD	CVD	1.92673	3.27
67	CD220531	CVD	67	Male	Mixed	Divorced/Separated/Widowed	Tertiary/Bachelors/Postrgraduate	Ex-smoker				100	1.02	30.8	120	78	66	Diabetic	Absent	0	Absent	Absent	Absent	Present	Absent	Present	Family CVD Present		30.69	34.97	CVD	CVD
68	CD220532	CVD	37	Female	East Indian	Married/Common-Law	Secondary/Diploma/Certificate	Non-smoker	105		60		0.81	16.5	186	127	78	Not Diabetic	Present	0	Absent	Absent	Present	Present	Absent	Absent	Family CVD Present		6.75	5.89	Non-Differentiating range	Non-CVD
69	CD220533	CVD	71	Female	East Indian	Divorced/Separated/Widowed	Tertiary/Bachelors/Postrgraduate	Non-smoker	342		226		1.08	21.9	100	60	76	Not Diabetic	Present	0	Absent	Absent	Present	Present	Absent	Present	Family CVD Absent		35.08	19.08	CVD	CVD
70	CD22536	CVD	54	Male	East Indian	Married/Common-Law	Secondary/Diploma/Certificate	Non-smoker										Not Diabetic	Present	0	Absent	Absent	Present	Present	Present	Present	Family CVD Absent		1.16	12.35	Non-CVD	Non-Differentiating range
71	CD240511	CVD	43	Female	African	Married/Common-Law												Not Diabetic	Absent	0	Present	Absent	Present	Absent	Absent	Absent	Family CVD Present		1.05	11.52	Non-CVD	Non-Differentiating range
72	CD260534	CVD	61	Female	Mixed	Single	Secondary/Diploma/Certificate	Non-smoker	211	4	136	136	0.85	23.4				Not Diabetic	Present	0	Present	Absent	Absent	Present	Absent	Present	Family CVD Present		7.02	37.04	Non-Differentiating range	CVD			-22.65
73	CD260535	CVD	60	Male	East Indian	Married/Common-Law	Secondary/Diploma/Certificate	Non-smoker										Diabetic	Absent	0	Absent	Absent	Absent	Present	Absent	Present	Family CVD Present		4.75	32.39	Non-CVD	CVD
74	CD270536	CVD	57	Male	East Indian	Married/Common-Law	Tertiary/Bachelors/Postrgraduate	Non-smoker										Not Diabetic	Present	0	Absent	Absent	Absent	Absent	Present	Absent	Family CVD Present		1.8	16.02	Non-CVD	CVD
75	CD270537	CVD	61	Male		Married/Common-Law	Secondary/Diploma/Certificate	Non-smoker										Not Diabetic	Absent	0	Absent	Absent	Absent	Absent	Absent	Present	Family CVD Absent		1.72	11.22	Non-CVD	Non-Differentiating range
76	CD52567	NON-CVD	64	Female	East Indian	Married/Common-Law	Secondary/Diploma/Certificate	Non-smoker	101	22	176	44	0.96	24.4	129	79	81	Not Diabetic	Absent	0	Absent	Absent	Absent	Absent	Absent	Absent	Family CVD Present	13.07	17.41	15.13	CVD	CVD	Non-Differentiating range	-0.1236	-1.25
77	CD52568	NON-CVD	63	Male	East Indian	Married/Common-Law	Secondary/Diploma/Certificate	Non-smoker	149	42	72	93	0.85	20.3	103	59	70	Not Diabetic	Absent	0	Absent	Absent	Absent	Absent	Absent	Present	Family CVD Absent	9.69	8.28	13.78	Non-Differentiating range	Non-Differentiating range	Non-CVD	0.40668	-2.77
78	CD602	CVD	47	Male	African	Married/Common-Law	Tertiary/Bachelors/Postrgraduate	Ex-smoker										Not Diabetic	Present	0	Absent	Absent	Present	Present	Present	Absent	Family CVD Absent		1.05	7.22	Non-CVD	Non-Differentiating range
79	CD603	CVD	74	Female	African	Single	Secondary/Diploma/Certificate	Non-smoker										Not Diabetic	Present	0	Present	Absent	Present	Absent	Absent	Absent	Family CVD Absent		5.83	32.32	Non-Differentiating range	CVD
80	CD606	CVD	57	Female	Mixed	Divorced/Separated/Widowed	Tertiary/Bachelors/Postrgraduate	Non-smoker	147		106		0.9	25.4	74	58	57	Not Diabetic	Absent	0	Absent	Absent	Absent	Present	Absent	Present	Family CVD Present		9.78	3.19	Non-Differentiating range	Non-CVD
81	CD610	CVD	60	Male	Mixed	Divorced/Separated/Widowed	Secondary/Diploma/Certificate	Non-smoker	192	46	62	134	0.99					Diabetic	Absent	0	Absent	Absent	Present	Present	Absent	Absent	Family CVD Absent		5.73	19.29	Non-Differentiating range	CVD			0.32
82	CD614	CVD	58	Male	Mixed	Married/Common-Law	Secondary/Diploma/Certificate	Ex-smoker	168	35	181	96.8	0.98	31.5	144	94	68	Not Diabetic	Absent	0	Absent	Absent	Present	Present	Absent	Present	Family CVD Absent	33.54	14.67	17.77	CVD	CVD	CVD	2.74347	0.28
83	CD615	CVD	54	Female	Mixed	Married/Common-Law	Tertiary/Bachelors/Postrgraduate	Non-smoker					0.92					Diabetic	Absent	0	Absent	Absent	Present	Present	Absent	Present	Family CVD Present		5.99	12.79	Non-Differentiating range	Non-Differentiating range
84	CD618	CVD	69	Female	Other non-mixed		Secondary/Diploma/Certificate	Non-smoker					0.89	17.9	164	52	64	Not Diabetic	Present	0	Absent	Absent	Absent	Absent	Present	Absent	Family CVD Present		32.45	17.94	CVD	CVD
85	CD619	CVD	38	Female	African	Married/Common-Law	Tertiary/Bachelors/Postrgraduate	Non-smoker					0.85					Not Diabetic	Absent	0	Absent	Absent	Present	Present	Absent	Present	Family CVD Present		0.73	1.56	Non-CVD	Non-CVD
86	CD621	CVD	63	Male	Mixed	Married/Common-Law	Secondary/Diploma/Certificate	Smoker					1.08					Diabetic	Present	0	Absent	Absent	Present	Present	Absent	Present	Family CVD Present		6.43	31.57	Non-Differentiating range	CVD
87	CD623	CVD	34	Male	Mixed	Married/Common-Law	Tertiary/Bachelors/Postrgraduate	Non-smoker	200	37	80	147	0.83	24.5	144	78	82	Not Diabetic	Present	0	Absent	Absent	Present	Present	Absent	Present	Family CVD Present	3.99	4.97	4.09	Non-CVD	Non-CVD	Non-CVD	3.97319	2.31
88	CD624	CVD	62	Male	African	Married/Common-Law	Tertiary/Bachelors/Postrgraduate	Ex-smoker	180	54	88	109	0.97	29.4	150	70	88	Not Diabetic	Absent	0			Present	Present		Absent	Family CVD Absent	32.96	16.15	15.92	CVD	CVD	CVD
89	CD626	CVD	66	Female	Mixed	Married/Common-Law	Tertiary/Bachelors/Postrgraduate	Smoker					0.96	32	148	85	69	Not Diabetic	Absent	0	Absent	Absent	Present	Absent	Present	Present	Family CVD Present		27.57	16.41	CVD	CVD
90	CD629	CVD	24	Female	East Indian	Single	Tertiary/Bachelors/Postrgraduate	Non-smoker					0.89					Not Diabetic	Absent	0	Absent	Absent	Absent	Present	Present	Present	Family CVD Present		0.27	0.16	Non-CVD	Non-CVD
91	CD635	CVD	56	Male	Mixed	Married/Common-Law	Tertiary/Bachelors/Postrgraduate	Non-smoker					1.07	35	170	100	84	Not Diabetic	Absent	0	Absent	Absent	Present	Present	Absent	Present	Family CVD Present		12.02	16.21	Non-Differentiating range	CVD
92	CD636	CVD	64	Female	Mixed	Single	Secondary/Diploma/Certificate	Non-smoker	144	46	93	79	0.95	19.7	169	99	90	Not Diabetic	Present	0	Absent	Absent	Present	Present	Absent	Present	Family CVD Present	17.15	21.22	13.12	CVD	Non-Differentiating range	Non-Differentiating range	3.76197	5.22
93	CD637	CVD	67	Female	Mixed	Divorced/Separated/Widowed	Secondary/Diploma/Certificate	Non-smoker					0.87	22.5	166	94	57	Not Diabetic	Absent	0	Absent	Absent	Present	Present		Present	Family CVD Absent		19.12	12.43	CVD	Non-Differentiating range
94	CD642	CVD	34	Male	Mixed	Married/Common-Law	Tertiary/Bachelors/Postrgraduate	Ex-smoker	145	48	112	75	0.91	34	162	91	76	Not Diabetic	Present	0	Absent	Absent	Present	Absent	Absent	Absent	Family CVD Present	6.64	4.7	12.11	Non-CVD	Non-Differentiating range	Non-CVD	4.03208	1.77
95	CD643	CVD	54	Female	Mixed	Married/Common-Law	Tertiary/Bachelors/Postrgraduate	Non-smoker	293	29	335	196	0.95	20.3	165	74	107	Diabetic	Present	0	Absent	Absent	Present	Absent	Absent	Present	Family CVD Present	56.89	46.03	30.91	CVD	CVD	CVD	4.24583	4.69
96	CD647	CVD	62	Female	Mixed	Married/Common-Law	Secondary/Diploma/Certificate	Non-smoker	180				0.89					Diabetic	Absent	0	Absent	Absent	Present	Present		Present	Family CVD Present		18.03	23.89	CVD	CVD
97	CD648	CVD	54	Female	East Indian	Married/Common-Law	None and Primary	Non-smoker	121	37	82	67	0.88					Diabetic	Absent	0	Present	Absent	Present	Present		Present	Family CVD Present		5.25	50.7	Non-Differentiating range	CVD			6.02
98	CD655	CVD	57	Female	East Indian	Married/Common-Law	Tertiary/Bachelors/Postrgraduate	Non-smoker	229	48	223	136	0.9	24.1	132	83	96	Diabetic	Present	0	Absent	Absent	Absent	Present	Absent	Present	Family CVD Present	22.23	28.24	19.75	CVD	CVD	Non-Differentiating range	1.39014	2.15
99	CD656	CVD	60	Female	Mixed	Single	Secondary/Diploma/Certificate	Non-smoker	233	56	160	145	0.86	19.6	122	86	75	Not Diabetic	Present	0	Absent	Absent	Absent	Present	Present	Present	Family CVD Present	8.78	11.82	6.33	Non-Differentiating range	Non-Differentiating range	Non-CVD	1.21996	1.58
100	CD657	CVD	42	Male	East Indian	Married/Common-Law	Tertiary/Bachelors/Postrgraduate	Non-smoker	128	46	108	49	0.93	33.2	127	81	76	Not Diabetic	Present	0	Absent	Absent	Present	Present	Absent	Absent	Family CVD Absent	2.86	2.87	4.84	Non-CVD	Non-CVD	Non-CVD	3.01443	0.2
101	CD661	CVD	61	Male	East Indian	Married/Common-Law	Tertiary/Bachelors/Postrgraduate	Smoker	185	29	63	144	0.9	20.5	120	80	72	Not Diabetic	Absent	0	Present	Absent	Absent	Present	Absent	Present	Family CVD Present	45.62	18.99	46.72	CVD	CVD	CVD	2.66038	4.15
102	CD662	CVD	33	Female	Mixed	Married/Common-Law	Secondary/Diploma/Certificate	Non-smoker					0.88	23.1	145	81	84	Not Diabetic	Absent	0	Present	Absent	Absent	Present	Absent	Present	Family CVD Present		2.37	5.42	Non-CVD	Non-CVD
103	CD663	CVD	64	Male	East Indian	Married/Common-Law	Tertiary/Bachelors/Postrgraduate	Non-smoker	230	51	163	146	0.94	27.2	111	70	50	Diabetic	Present	0	Absent	Absent	Absent	Present	Present	Present	Family CVD Present	34.71	34.39	37.01	CVD	CVD	CVD	2.20458	2.08
104	CD664	CVD	60	Female	Mixed	Single	Secondary/Diploma/Certificate	Non-smoker	211	80	58	119	0.81	23.8	141	87	59	Not Diabetic	Present	0	Absent	Absent	Present	Present	Absent	Present	Family CVD Present	14.57	9.63	8.19	Non-Differentiating range	Non-Differentiating range	Non-Differentiating range	4.08091	6.06
105	CD665	CVD	69	Male	East Indian	Divorced/Separated/Widowed	Secondary/Diploma/Certificate	Smoker	157	48	86	91.8	1.03		122	81	66	Diabetic	Present	0	Absent	Absent	Present	Present	Absent	Present	Family CVD Absent	40.29	31.74	41.84	CVD	CVD	CVD	4.70425	5.36
106	CD666	CVD	39	Male	African	Married/Common-Law	Secondary/Diploma/Certificate	Ex-smoker	177	41	137	109	0.93	30.7	148	87	106	Not Diabetic	Absent	0	Absent	Absent	Absent	Present	Present	Present	Family CVD Absent	11.96	5.86	2.85	Non-Differentiating range	Non-CVD	Non-Differentiating range	-0.16458	-5.66
107	CD667	CVD	52	Male	East Indian	Married/Common-Law	Tertiary/Bachelors/Postrgraduate	Smoker					0.78					Not Diabetic	Absent	0	Absent	Absent	Present	Present	Absent	Present	Family CVD Present		1.56	20.53	Non-CVD	CVD
108	CD668	CVD	65	Male	East Indian	Married/Common-Law	Secondary/Diploma/Certificate	Smoker	100	41	50	49	0.9					Diabetic	Absent	0	Absent	Absent	Absent	Present	Absent	Present	Family CVD Present		7.23	37.08	Non-Differentiating range	CVD			1.51
109	CD669	CVD	50	Male	Mixed	Married/Common-Law	Secondary/Diploma/Certificate	Smoker	158	33	121	101	1	29.2	113	65	49	Not Diabetic		0	Absent	Absent	Absent	Absent	Absent	Absent	Family CVD Present	14.93	8.05	10.14	Non-Differentiating range	Non-Differentiating range	Non-Differentiating range
110	CD670	CVD	50	Female	Mixed	Single	Tertiary/Bachelors/Postrgraduate	Non-smoker	227	59	55	157	0.85	18.5	150	90	64	Not Diabetic	Present	0	Absent	Absent	Present	Present	Absent	Absent	Family CVD Present	15.06	7.45	5.04	Non-Differentiating range	Non-CVD	Non-Differentiating range	4.1613	5.19
111	CD671	CVD	67	Male	African			Smoker						18.9	107	80	83	Not Diabetic					Absent			Present			9.47	11.49	Non-Differentiating range	Non-Differentiating range
112	CD673	CVD	57	Female	Mixed	Married/Common-Law	Secondary/Diploma/Certificate	Non-smoker	129	51	50	68	0.91					Diabetic	Present	0	Present	Absent	Present	Present	Absent	Present	Family CVD Present		5.46	35.33	Non-Differentiating range	CVD			8.8
113	CD674	CVD	67	Female	African	Single	Secondary/Diploma/Certificate	Non-smoker	121	57	72	49	0.89	28.9	119	66	68	Not Diabetic	Absent	0	Present	Absent	Present	Present	Absent	Present	Family CVD Present	10.56	12.85	23.47	CVD	CVD	Non-Differentiating range	4.24287	6.26
114	CD675	CVD	57	Male	African	Single	Secondary/Diploma/Certificate	Non-smoker	140	88	65	39	0.98	28.7	149	87	80	Diabetic	Present	0	Present	Absent	Present	Present	Absent	Absent	Family CVD Absent	13.77	11.3	22.42	Non-Differentiating range	CVD	Non-Differentiating range	4.28416	3.75
115	CD676	CVD	54	Female	East Indian	Single	Secondary/Diploma/Certificate	Non-smoker	175	27	175	113		31.2				Diabetic	Present	0	Absent	Absent	Present	Present	Present	Present	Family CVD Present		7.17	29.13	Non-Differentiating range	CVD			3.02
116	CD677	CVD	66	Female	Mixed	Married/Common-Law	Secondary/Diploma/Certificate	Non-smoker	243	52	87	174	0.87	29.7	169	101	68	Not Diabetic	Present	0	Absent	Absent	Present	Present	Absent	Present	Family CVD Present	24.64	29.52	17.86	CVD	CVD	CVD	4.28236	8.54
117	CD678	CVD	23	Female	African	Single	Tertiary/Bachelors/Postrgraduate	Non-smoker					0.75					Not Diabetic	Absent	0	Absent	Absent	Absent	Present	Absent	Absent	Family CVD Absent		0.15	0.05	Non-CVD	Non-CVD
118	CD680	CVD	55	Male	Mixed	Married/Common-Law	Secondary/Diploma/Certificate	Smoker					1.04					Not Diabetic	Present	0	Absent	Absent	Present	Present	Present	Present	Family CVD Present		1.85	13.78	Non-CVD	Non-Differentiating range
119	CD681	CVD	65	Female	East Indian	Single	Secondary/Diploma/Certificate	Non-smoker	100	37	132	36.6	0.9	20.6	152	76	79	Not Diabetic	Present	0	Absent	Absent	Present	Present	Absent	Present	Family CVD Present	12.38	19	18.73	CVD	CVD	Non-Differentiating range	3.95231	4.46
120	CD682	CVD	50	Female	African	Divorced/Separated/Widowed	Tertiary/Bachelors/Postrgraduate	Non-smoker	146	53	57	82	0.79	22.8	134	89	89	Not Diabetic	Absent	0	Present	Absent	Present	Present	Absent	Absent	Family CVD Present	4.23	5.31	14.44	Non-Differentiating range	Non-Differentiating range	Non-CVD	3.69442	4.71
121	CD684	CVD	54	Female	East Indian	Married/Common-Law	Secondary/Diploma/Certificate	Non-smoker	148	24	130	98	0.93	26.3	128	72	95	Diabetic	Present	0	Absent	Absent	Absent	Absent	Absent	Present	Family CVD Present	22.68	24.24	19	CVD	CVD	CVD	0.80592	0.03
122	CD685	CVD	61	Male	Mixed	Married/Common-Law	Secondary/Diploma/Certificate	Smoker					1.01	33	146	69	62	Not Diabetic	Absent	0	Present	Absent	Absent	Present	Absent	Present	Family CVD Absent		10.6	20.93	Non-Differentiating range	CVD
123	CD686	CVD	65	Male	East Indian	Married/Common-Law	Secondary/Diploma/Certificate	Non-smoker	125	35	146	61	0.98	25.3	165	89	75	Diabetic	Absent	0	Absent	Absent	Present	Present	Absent	Present	Family CVD Present	39.21	43.8	49.81	CVD	CVD	CVD	3.27227	2.81
124	CD687	CVD	50	Male	East Indian	Divorced/Separated/Widowed	None and Primary	Non-smoker	206	54	97	133	1	22.8	126	78	96	Not Diabetic	Absent	0	Absent	Absent	Absent	Absent	Absent	Present	Family CVD Absent	7.98	6.16	5.54	Non-Differentiating range	Non-CVD	Non-CVD	-0.25109	-4.95
125	CD689	CVD	59	Male	Mixed	Married/Common-Law	Secondary/Diploma/Certificate	Non-smoker	214	41	50	163	0.94	24.8	164	106	90	Not Diabetic	Absent	0	Absent	Absent	Present	Present	Absent	Present	Family CVD Absent	28.98	18.85	13.62	CVD	Non-Differentiating range	CVD	2.63875	1.9
126	CD692	CVD	60	Male	Mixed	Married/Common-Law	Secondary/Diploma/Certificate	Smoker	74	37	31	35	0.89	35.2	185	125	81	Diabetic		0	Absent	Absent	Present	Present	Absent	Present	Family CVD Absent	42.58	29.38	24.65	CVD	CVD	CVD
127	CD693	CVD	56	Male	East Indian	Married/Common-Law	Secondary/Diploma/Certificate	Non-smoker	123	39	104	63.2	0.95	26.9	141	83	103	Not Diabetic	Present	0	Absent	Absent	Present	Present	Present	Present	Family CVD Present	12.79	10.19	18.62	Non-Differentiating range	CVD	Non-Differentiating range	3.88937	3.97
128	CD694	CVD	62	Female	Mixed	Divorced/Separated/Widowed	Tertiary/Bachelors/Postrgraduate	Non-smoker	202	48	193	134	0.87	29.8	121	72	98	Diabetic	Present	0	Present	Absent	Present	Present	Present	Present	Family CVD Present	20.32	32.1	43.33	CVD	CVD	Non-Differentiating range	5.44541	8.67
129	CD696	CVD	56	Female	Other non-mixed	Single	Secondary/Diploma/Certificate	Non-smoker	224	73	408	69	0.78	18.2	124	86	83	Not Diabetic	Absent	0	Absent	Absent	Absent	Absent	Absent	Present	Family CVD Present	5.43	7.05	4.87	Non-Differentiating range	Non-CVD	Non-CVD	-0.18408	-2.22
130	CD697	CVD	48	Male	Mixed	Married/Common-Law	Tertiary/Bachelors/Postrgraduate	Non-smoker	175	29	65	134	0.93	33.4	201	142	70	Not Diabetic	Absent	0	Absent	Absent	Present	Present	Absent	Present	Family CVD Present	28.42	19.33	19.15	CVD	CVD	CVD	2.22668	1.35
131	CD698	CVD	71	Female	East Indian	Married/Common-Law	Secondary/Diploma/Certificate	Non-smoker	218	50	221	123	0.87	21.6	94	64	73	Not Diabetic	Present	0	Absent	Absent	Absent	Present	Absent	Absent	Family CVD Present	7.37	19.27	20.95	CVD	CVD	Non-CVD	1.66792	3.7
132	CD699	CVD	62	Female	Mixed	Married/Common-Law	Tertiary/Bachelors/Postrgraduate	Non-smoker	194	28	87	148		23.8	120	58	78	Not Diabetic	Present	1	Present	Absent	Absent	Present	Absent	Present	Family CVD Present	14.72	17.09	37.53	CVD	CVD	Non-Differentiating range	2.81778	4.76
133	CD700	CVD	60	Female	Mixed	Married/Common-Law	Tertiary/Bachelors/Postrgraduate	Non-smoker	155	27	172	94	0.84	33.8	178	90	68	Diabetic	Present	0	Absent	Absent	Present	Present	Absent	Present	Family CVD Absent	55.36	35.36	23.43	CVD	CVD	CVD	3.36974	3.23
134	CD701	CVD	53	Male	East Indian	Married/Common-Law	None and Primary	Smoker	138	42	126	71	1.07	32.7	148	64	76	Diabetic	Present	0	Present	Absent	Present	Present	Absent	Present	Family CVD Present	32.52	23.48	68.61	CVD	CVD	CVD	5.98815	9.24
135	CD702	CVD	65	Male		Married/Common-Law	Secondary/Diploma/Certificate	Smoker	182	56	112	103	1.09	25.9	155	104	94	Not Diabetic	Present	0		Absent	Absent	Absent	Present	Absent	Family CVD Absent	37.28	18.57	16.79	CVD	CVD	CVD
136	CD703	CVD	46	Male	African	Married/Common-Law	Tertiary/Bachelors/Postrgraduate	Non-smoker	143	34	105	88	0.92	27.6	212	113	94	Diabetic	Absent	0	Absent	Absent	Present	Present	Absent	Present	Family CVD Absent	32.04	25.23	17.36	CVD	CVD	CVD	2.29054	-1.04
137	CD704	CVD	59	Male	East Indian	Married/Common-Law	Secondary/Diploma/Certificate	Smoker	191	32	154	129	1	21.9	131	94	51	Not Diabetic	Present	0	Present	Absent	Present	Present	Absent	Present	Family CVD Present	34.12	19.15	52.78	CVD	CVD	CVD	5.60595	9.97
138	CD705	CVD	75	Female	Mixed	Single	Tertiary/Bachelors/Postrgraduate	Non-smoker	149	84	51	54	0.88	15.2	144	69	78	Not Diabetic	Present	0		Absent	Present	Present	Absent	Present	Family CVD Present	10.58	21.11	20.49	CVD	CVD	Non-Differentiating range
139	CD706	CVD	53	Male	East Indian	Married/Common-Law	Secondary/Diploma/Certificate	Non-smoker	246	174	190	34	0.95	27.4	120	81	72	Diabetic	Present	0	Absent	Absent	Present	Present	Absent	Present	Family CVD Absent	5.44	3.71	14.88	Non-CVD	Non-Differentiating range	Non-CVD	3.10974	1.89
140	CD707	CVD	40	Male	Mixed	Married/Common-Law	Tertiary/Bachelors/Postrgraduate	Non-smoker	224	56	122	144	1.04	29.2	135	79	85	Not Diabetic	Present	0	Absent	Absent	Present	Absent	Present	Absent	Family CVD Absent	4.42	4.23	2.79	Non-CVD	Non-CVD	Non-CVD	3.63624	1.76
141	CD708	CVD	42	Female	Mixed	Single	Tertiary/Bachelors/Postrgraduate	Non-smoker	180	43	107	116	0.85	22.2	102	131	86	Not Diabetic	Absent	0	Present	Absent	Present	Present	Present	Absent	Family CVD Present	1.55	2.78	9.37	Non-CVD	Non-Differentiating range	Non-CVD	2.20732	3.87
142	CD709	CVD	54	Male	African	Divorced/Separated/Widowed	Secondary/Diploma/Certificate	Non-smoker	188	41	159	115						Not Diabetic	Present	0	Present	Absent	Present	Present	Absent	Present	Family CVD Present		2.53	20.29	Non-CVD	CVD			5.67
143	CD710	CVD	56	Male	East Indian	Married/Common-Law	Secondary/Diploma/Certificate	Non-smoker	241	36	145	176	0.99	29.7	127	75	79	Diabetic	Present	0	Absent	Absent	Present	Present	Absent	Present	Family CVD Absent	28.4	27.51	34.35	CVD	CVD	CVD	3.77398	3
144	CD711	CVD	45	Male	Mixed	Married/Common-Law	Secondary/Diploma/Certificate	Smoker	139	45	72	80	0.9	29.1	137	65	78	Not Diabetic	Present	0	Absent	Absent	Absent	Absent	Absent	Present	Family CVD Present	11.46	6.16	4.9	Non-Differentiating range	Non-CVD	Non-Differentiating range	2.32261	1.5
145	CD712	CVD	67	Female	Mixed	Single	Secondary/Diploma/Certificate	Non-smoker	239	54	70	171	0.92	29.1	135	71	87	Not Diabetic	Present	0	Absent	Absent	Absent		Present	Present	Family CVD Present	15.63	22.2	12.65	CVD	Non-Differentiating range	Non-Differentiating range	2.08571	2.97
146	CD713	CVD	57	Male	East Indian	Married/Common-Law	Secondary/Diploma/Certificate	Smoker	192	30	152	132	1.03	25.1	122	74	76	Diabetic	Present	0	Absent	Absent	Present	Present	Absent	Absent	Family CVD Present	40.64	32.87	50.56	CVD	CVD	CVD	4.98829	6.72
147	CD714	CVD	66	Male	Mixed	Married/Common-Law	Secondary/Diploma/Certificate	Non-smoker					1.09					Not Diabetic	Absent	0	Absent	Absent	Present	Present	Absent	Present	Family CVD Present		2.99	19.55	Non-CVD	CVD
148	CD715	CVD	40	Female	Mixed	Married/Common-Law	Secondary/Diploma/Certificate	Non-smoker					0.93					Not Diabetic	Absent	0	Present	Absent	Present	Present	Absent	Present	Family CVD Present		0.84	10.38	Non-CVD	Non-Differentiating range
149	CD716	CVD	75	Male	Mixed	Married/Common-Law	Tertiary/Bachelors/Postrgraduate	Non-smoker	202	69	69	119	0.82	22.2	152	100	77	Not Diabetic	Present	0	Present	Absent	Present	Present	Absent	Absent	Family CVD Absent	29.81	24.82	34.56	CVD	CVD	CVD	5.2143	8.76
150	CD718	CVD	55	Male	Mixed	Married/Common-Law	Secondary/Diploma/Certificate	Non-smoker	109	47	43	53	0.86	29.8	105	64	60	Not Diabetic	Absent	0	Absent	Absent	Absent	Absent	Absent	Absent	Family CVD Present	3.88	5.33	5.6	Non-Differentiating range	Non-CVD	Non-CVD	0.50017	-2.14
151	CD719	CVD	60	Male	East Indian	Married/Common-Law	Tertiary/Bachelors/Postrgraduate	Non-smoker	154	58	170	62	1.03	25	129	65	56	Diabetic	Present	0	Absent	Absent	Present	Absent	Absent	Present	Family CVD Present	17.87	21.58	33.52	CVD	CVD	Non-Differentiating range	4.66911	4.69
152	CD720	CVD	54	Male	Mixed	Married/Common-Law	Secondary/Diploma/Certificate	Non-smoker	230	33	235	150	1	31.4	142	87	70	Diabetic	Present	0		Absent	Absent	Absent	Present	Absent	Family CVD Present	32.23	35.7	24.42	CVD	CVD	CVD
153	CD721	CVD	67	Male	Mixed	Married/Common-Law	Tertiary/Bachelors/Postrgraduate	Non-smoker	248	54	175	164	0.89	25.4	141	100	115	Not Diabetic	Present	0	Present	Absent	Present	Absent	Absent	Absent	Family CVD Absent	39.34	22.5	28.34	CVD	CVD	CVD	4.99466	8.03
154	CD722	CVD	52	Male	East Indian	Divorced/Separated/Widowed	Secondary/Diploma/Certificate	Smoker	220	30	492	91.6	0.89					Not Diabetic	Present	0		Absent	Present	Present	Present	Present	Family CVD Present		3.61	29.26	Non-CVD	CVD
155	CD723	CVD	73	Male	Other non-mixed	Married/Common-Law	Tertiary/Bachelors/Postrgraduate	Non-smoker	126	29	56	85	0.94	29.6	140	78	98	Not Diabetic	Absent	0	Present	Absent	Absent	Absent	Absent	Absent	Family CVD Present	31.45	27.89	45.65	CVD	CVD	CVD	2.15979	2.59
156	CD724	CVD	50	Female	Mixed	Married/Common-Law	Tertiary/Bachelors/Postrgraduate	Non-smoker	145	45	77	85	0.96	35.7	144	73	56	Not Diabetic	Absent	0	Present	Absent	Present	Present	Absent	Present	Family CVD Absent	6.26	4.07	14	Non-CVD	Non-Differentiating range	Non-CVD	3.56122	4.11
157	CD725	CVD	63	Male	African	Married/Common-Law	Secondary/Diploma/Certificate	Non-smoker	113	54	59	73	0.82	22.5	161	85	81	Not Diabetic	Absent	0	Absent	Absent	Present	Present	Present	Absent	Family CVD Present	17.07	14.4	13.44	CVD	Non-Differentiating range	Non-Differentiating range	3.57511	3.71
158	CD726	CVD	53	Male	East Indian	Married/Common-Law	Tertiary/Bachelors/Postrgraduate	Non-smoker					0.96	20.3	125	79	76	Diabetic	Present	0	Absent	Absent	Absent	Present	Present	Present	Family CVD Present		13.35	22.46	CVD	CVD
159	CD727	CVD	59	Male	East Indian	Married/Common-Law	None and Primary	Smoker	132	75	67	43	0.87		147	73	54	Not Diabetic	Absent	0	Present	Absent	Absent	Present	Present	Present	Family CVD Present	18.32	9.57	30.67	Non-Differentiating range	CVD	Non-Differentiating range	2.35022	3.84
160	CD728	CVD	72	Female	East Indian	Married/Common-Law	Secondary/Diploma/Certificate	Non-smoker	210	74	101	116	0.98	21.8	160	75	97	Not Diabetic	Present	0	Absent	Absent	Absent	Present	Absent	Absent	Family CVD Absent	18.31	17.77	20.92	CVD	CVD	Non-Differentiating range	1.55801	2.57
161	CD729	CVD	54	Male	East Indian	Married/Common-Law	Tertiary/Bachelors/Postrgraduate	Non-smoker	164	41	101	103	0.92	25.3	115	65	71	Not Diabetic	Present	0	Absent	Present	Absent					8.6	6.38	9.93	Non-Differentiating range	Non-Differentiating range	Non-CVD
162	CD730	CVD	71	Female	Mixed	Married/Common-Law	Secondary/Diploma/Certificate	Smoker	242	56	184	149	0.9	38.6	135	75	87	Diabetic	Present	0	Absent	Absent	Present	Present	Absent	Present	Family CVD Present	46.51	65.24	35.84	CVD	CVD	CVD	5.57143	11.33
163	CD731	CVD	44	Male	Mixed	Divorced/Separated/Widowed	Secondary/Diploma/Certificate	Non-smoker	153	39	192	75	0.95	26.8	100	67	58	Diabetic	Present	0	Absent	Absent	Present	Absent	Present	Present	Family CVD Present	4.9	8.58	14.5	Non-Differentiating range	Non-Differentiating range	Non-CVD	3.57851	0.96
164	CD732	CVD	54	Male	Mixed		Secondary/Diploma/Certificate	Non-smoker	186	34	215	110	0.98	31.4	141	96	89	Not Diabetic	Present	0	Absent	Absent	Present	Present	Absent	Present	Family CVD Present	18.31	13.74	19.59	CVD	CVD	Non-Differentiating range	3.55003
165	CD733	CVD	68	Female	African	Married/Common-Law	None and Primary	Non-smoker	164	50	86	96	0.92	27.2	121	64	73	Diabetic	Present	0	Absent	Absent	Present	Present	Absent	Present	Family CVD Absent	20.38	26.86	18.45	CVD	CVD	Non-Differentiating range	3.6179	5.57
166	CD734	CVD	59	Male	Mixed	Married/Common-Law	Tertiary/Bachelors/Postrgraduate	Non-smoker	169	34	203	93	1	25.1	124	77	47	Not Diabetic	Present	0	Present	Absent	Present	Absent	Absent	Present	Family CVD Present	16.53	13.56	25.84	CVD	CVD	Non-Differentiating range	5.17083	6.97
167	CD735	CVD	43	Male	East Indian	Married/Common-Law	Tertiary/Bachelors/Postrgraduate	Smoker	187	37	172	115	0.95	24	129	81	66	Diabetic	Present	0	Absent	Absent	Absent	Present	Absent	Present	Family CVD Present	21.27	15.79	18.64	CVD	CVD	Non-Differentiating range	2.04406	1.06
168	CD736	CVD	48	Male	East Indian	Married/Common-Law	Secondary/Diploma/Certificate	Smoker	243	33	183	174	0.88	22.2	128	72	68	Not Diabetic	Present	0	Absent	Absent	Present	Present	Present	Present	Family CVD Present	24.02	13.57	23.32	CVD	CVD	CVD	5.00384	6.19
169	CD737	CVD	49	Female	African	Single	Secondary/Diploma/Certificate	Non-smoker	182	48	72	120	0.88	38.1	137	87	76	Not Diabetic	Absent	0	Present	Absent	Present	Present	Absent	Absent	Family CVD Present	6.11	6.14	20.29	Non-Differentiating range	CVD	Non-CVD	3.64204	5.03
170	CD738	CVD	55	Male	Mixed	Single	Secondary/Diploma/Certificate	Smoker	255	43	369	139	0.94	33.2	132	82	86	Diabetic	Present	0	Absent	Absent	Absent	Absent	Absent	Present	Family CVD Absent	65.04	30.58	18.46	CVD	CVD	CVD	1.64259	-0.79
171	CD739	CVD	45	Male	Mixed	Married/Common-Law	Secondary/Diploma/Certificate	Non-smoker	148	34	78	98.4	0.98	20.3	158	97	66	Not Diabetic	Present	0	Absent	Absent	Present	Present	Absent	Absent	Family CVD Present	11.36	8.32	8.1	Non-Differentiating range	Non-Differentiating range	Non-Differentiating range	3.45871	2.91
172	CD740	CVD	60	Male	Mixed	Married/Common-Law	Tertiary/Bachelors/Postrgraduate	Non-smoker	157	58	46	90	1.02					Not Diabetic	Present	0	Absent	Absent	Present	Present	Absent	Absent	Family CVD Present		2.35	12.39	Non-CVD	Non-Differentiating range			5.42
173	CD741	CVD	72	Male	African	Married/Common-Law	None and Primary	Smoker					0.97					Not Diabetic	Absent	0	Absent	Absent	Present	Absent	Absent	Absent	Family CVD Absent		3.66	19.91	Non-CVD	CVD
174	CD742	CVD	59	Male	Mixed	Married/Common-Law	Tertiary/Bachelors/Postrgraduate	Smoker	141	57	83	68	1.03	27.4	160	105	75	Not Diabetic	Present	1	Absent	Absent	Present	Present	Absent	Present	Family CVD Present	27.4	14.67	25.99	CVD	CVD	CVD	4.88819	7.46
175	CD743	CVD	52	Male	Mixed	Married/Common-Law	Secondary/Diploma/Certificate	Non-smoker					1					Diabetic		0	Absent	Absent	Present	Present	Absent	Present	Family CVD Present		3.04	18.8	Non-CVD	CVD
176	CD744	CVD	61	Female	African	Married/Common-Law	Tertiary/Bachelors/Postrgraduate	Non-smoker	232	67	70	151	0.85					Not Diabetic	Present	0	Present	Absent	Present	Present	Present	Present	Family CVD Present		3.09	22.49	Non-CVD	CVD			10.88
177	CD745	CVD	70	Male	East Indian	Married/Common-Law	None and Primary	Smoker	113	24	121	64	0.91	23	146	94	61	Not Diabetic	Present	0	Present	Absent	Present	Absent	Absent	Absent	Family CVD Present	46.72	28.73	62.44	CVD	CVD	CVD	5.48896	10.31
178	CD746	CVD	38	Male	East Indian	Married/Common-Law	Tertiary/Bachelors/Postrgraduate	Non-smoker					0.94		135	76	80	Not Diabetic	Present	0	Absent	Absent	Present	Absent	Absent	Absent	Family CVD Absent		2.28	3.69	Non-CVD	Non-CVD
179	CD747	CVD	57	Female	East Indian	Single	None and Primary	Non-smoker					1.03		113	76		Diabetic	Present	0	Absent	Absent	Present	Present	Absent	Present	Family CVD Present		22.53	19.91	CVD	CVD
180	CD748	CVD	42	Male	East Indian	Married/Common-Law	Secondary/Diploma/Certificate	Non-smoker	170	32	440	50	1.05		108	95	72	Diabetic	Present	0	Absent	Absent	Present	Present	Absent	Present	Family CVD Absent	7.17	7.8	11.25	Non-Differentiating range	Non-Differentiating range	Non-CVD	1.9197	-1.16
181	CD749	CVD	49	Male	East Indian	Married/Common-Law	Secondary/Diploma/Certificate	Smoker	176	63	64	100	0.99		145	86	71	Not Diabetic	Present	0	Present	Absent	Absent	Absent	Absent	Absent	Family CVD Absent	15.46	6.23	15.45	Non-Differentiating range	CVD	Non-Differentiating range	2.54503	3.57
182	CD750	CVD	56	Male	East Indian	Married/Common-Law	None and Primary	Smoker					0.93					Diabetic	Absent	0		Absent	Absent	Present	Absent	Present	Family CVD Present		4.36	32.58	Non-CVD	CVD
183	CD751	CVD	57	Female	East Indian	Married/Common-Law	None and Primary	Non-smoker	218	51	141	139	0.96					Not Diabetic	Present	0		Absent	Present	Present	Present	Present	Family CVD Present		2.79	11.38	Non-CVD	Non-Differentiating range
184	CD752	CVD	45	Male	East Indian	Married/Common-Law	Secondary/Diploma/Certificate	Non-smoker	145		108	43	0.97					Not Diabetic	Present	0	Absent	Absent	Present	Present	Present	Present	Family CVD Present		2.09	10.94	Non-CVD	Non-Differentiating range
185	CD753	CVD	71	Female	African	Single	Secondary/Diploma/Certificate	Non-smoker					0.98					Diabetic	Absent	0		Absent	Present	Present	Absent	Absent	Family CVD Present		18.96	29.19	CVD	CVD
186	CD754	CVD	53	Male	Mixed	Divorced/Separated/Widowed	Tertiary/Bachelors/Postrgraduate	Non-smoker	325		316	63	0.96					Not Diabetic	Absent	0	Absent	Absent	Present	Present	Present	Absent	Family CVD Present		8.98	10.06	Non-Differentiating range	Non-Differentiating range
187	CD755	CVD	49	Male	East Indian	Married/Common-Law	Secondary/Diploma/Certificate	Ex-smoker					0.99					Diabetic	Present	0	Absent	Absent	Present	Present	Present	Present	Family CVD Present		3.13	45.4	Non-CVD	CVD
188	CD756	CVD	50	Male	East Indian	Single	None and Primary	Non-smoker	115	41	75	59	0.98					Diabetic	Present	0		Absent	Present	Present	Absent	Absent	Family CVD Present		2.98	24.53	Non-CVD	CVD
189	CD757	CVD	31	Male	East Indian	Single	Secondary/Diploma/Certificate	Non-smoker					1.04					Diabetic	Present	0		Absent	Absent	Absent	Present	Present	Family CVD Present		0.93	3.49	Non-CVD	Non-CVD
190	CD758	CVD	69	Male	Mixed	Married/Common-Law	None and Primary	Non-smoker					0.88					Diabetic	Absent	0	Present			Present	Absent	Present	Family CVD Present		7.81	42.95	Non-Differentiating range	CVD
191	CD759	CVD	54	Female	East Indian	Married/Common-Law	None and Primary	Non-smoker					0.9					Not Diabetic	Present	0		Absent	Absent	Absent	Absent	Present	Family CVD Present		2.3	5.74	Non-CVD	Non-CVD
192	CD760	CVD	54	Male	East Indian	Single	None and Primary	Ex-smoker	202	31	168	138	0.96		115	66	78	Not Diabetic	Present	0	Absent	Absent	Absent	Absent	Absent	Present	Family CVD Absent	24.05	10.89	17.29	Non-Differentiating range	CVD	CVD	1.07034	-3.89
193	CD761	CVD	51	Female	East Indian	Married/Common-Law	None and Primary	Non-smoker							161	116	114	Not Diabetic	Absent	0	Present	Absent	Present	Present	Absent	Present	Family CVD Absent		6.16	21.51	Non-Differentiating range	CVD
194	CD762	CVD	34	Female	East Indian	Married/Common-Law	Secondary/Diploma/Certificate	Non-smoker					1.01		179	101	93	Diabetic	Present	1	Absent	Absent	Present	Present	Present	Present	Family CVD Present		9.36	54.22	Non-Differentiating range	CVD
195	CD763	CVD	69	Female	East Indian	Divorced/Separated/Widowed	None and Primary	Non-smoker	260	51	243	160	1.1		103	80	90	Not Diabetic	Present	0	Absent	Absent	Present	Present	Present	Present	Family CVD Present	10.13	20.61	23.82	CVD	CVD	Non-Differentiating range	3.9275	6.81
196	CD764	CVD	66	Female	East Indian	Married/Common-Law	Secondary/Diploma/Certificate	Non-smoker					1.06		167	93	77	Diabetic	Present	0	Absent	Absent	Present	Present	Absent	Present	Family CVD Present		57.98	40.38	CVD	CVD
197	CD765	CVD	50	Male	Mixed	Divorced/Separated/Widowed	Tertiary/Bachelors/Postrgraduate	Non-smoker					1.04		156	127	84	Diabetic	Present	0	Absent	Absent	Present	Present	Absent	Present	Family CVD Present		16	20.54	CVD	CVD
198	CD766	CVD	49	Male	East Indian	Divorced/Separated/Widowed	None and Primary	Ex-smoker					0.8		121	89	56	Not Diabetic	Absent	0	Present	Absent	Absent	Present	Absent	Present	Family CVD Present		6.3	31.88	Non-Differentiating range	CVD
199	CD767	CVD	64	Male	East Indian	Married/Common-Law	None and Primary	Non-smoker							139	67		Not Diabetic	Present	0		Absent	Present	Absent	Absent	Present	Family CVD Present		13.07	29.5	CVD	CVD
200	CD768	CVD	63	Male	East Indian	Married/Common-Law	None and Primary	Non-smoker					1.04	22.6	130	71	64	Not Diabetic	Absent	0	Absent	Absent	Absent	Absent	Absent	Absent	Family CVD Absent		8.64	16.89	Non-Differentiating range	CVD
201	CD769	CVD	44	Female	East Indian	Married/Common-Law	Secondary/Diploma/Certificate	Non-smoker	199	43	76	41	0.91	21.7	126	78	83	Diabetic	Present	0		Absent		Present	Absent	Present	Family CVD Absent	10.86	7.01	5.04	Non-Differentiating range	Non-CVD	Non-Differentiating range
202	CD770	CVD		Female	East Indian	Married/Common-Law	Secondary/Diploma/Certificate	Non-smoker					0.98	22.1	144	107	63	Diabetic	Present	0	Present	Absent	Present	Absent	Absent	Present	Family CVD Present		0.58	0	Non-CVD	Non-CVD
203	CD771	CVD	73	Female	Mixed	Married/Common-Law	Tertiary/Bachelors/Postrgraduate	Non-smoker					0.81	20.7	151	69	74	Not Diabetic	Present	0	Absent	Absent	Present	Present	Absent	Absent	Family CVD Absent		24.32	17.61	CVD	CVD
204	CD773	CVD	64	Female	East Indian	Divorced/Separated/Widowed	None and Primary	Non-smoker	149	33	137	89	0.89	24.4	180	87	77	Diabetic		1	Absent	Absent		Absent	Absent	Absent	Family CVD Present	42.15	58.27	53.32	CVD	CVD	CVD
205	CD775	CVD	69	Male	East Indian	Married/Common-Law	None and Primary	Non-smoker	168	43	125	100	0.9	22.9	109	72	80	Diabetic	Present	0	Absent	Absent	Present	Absent	Absent	Absent	Family CVD Present	24.51	34.81	47.42	CVD	CVD	CVD	4.21976	6.08
206	CD776	CVD	64	Female	East Indian	Married/Common-Law	None and Primary	Non-smoker					0.88	25.6	130	82	81	Diabetic	Present	0	Absent	Absent	Present	Present	Absent	Present	Family CVD Present		39.73	31.45	CVD	CVD
207	CD777	CVD	48	Female	East Indian	Married/Common-Law	Secondary/Diploma/Certificate	Non-smoker	126	79	76	31	0.89	20.3	96	71	49	Not Diabetic		1	Absent	Absent	Present	Present		Present	Family CVD Present	0.48	2.01	7.01	Non-CVD	Non-Differentiating range	Non-CVD
208	CD778	CVD	38	Female	East Indian	Married/Common-Law	Secondary/Diploma/Certificate	Non-smoker	283	56	150	197	0.89	17.6	113	74	72	Diabetic	Present	0		Present	Absent	Present	Present	Present	Family CVD Present	5.89	7.08	5.83	Non-Differentiating range	Non-CVD	Non-CVD
209	CD779	CVD	54	Male	East Indian	Married/Common-Law	Secondary/Diploma/Certificate	Smoker	109	61	76	33	0.98					Not Diabetic	Present	0	Absent	Absent	Present	Present		Present	Family CVD Present		1.4	16.58	Non-CVD	CVD			6.34
210	CD780	CVD	60	Female	Mixed	Divorced/Separated/Widowed	Secondary/Diploma/Certificate	Non-smoker					0.85	27.2	144	72	66	Diabetic	Present	0		Absent	Present	Present	Absent	Present	Family CVD Present		35.63	19.18	CVD	CVD
211	CD781	CVD	64	Male	East Indian	Divorced/Separated/Widowed	None and Primary	Smoker					1.08	29.2	120	83	75	Diabetic	Absent	0	Present	Absent	Absent	Absent	Absent	Present	Family CVD Present		25.24	60.92	CVD	CVD
212	CD783	CVD	25	Male	African	Single	Secondary/Diploma/Certificate	Non-smoker					0.85		134	100	103	Not Diabetic	Present	0		Absent	Absent	Present	Absent	Present	Family CVD Present		1.42	0.16	Non-CVD	Non-CVD
213	CD784	CVD	60	Male	East Indian	Married/Common-Law	Secondary/Diploma/Certificate	Smoker					1.06	12.5	135	87	85	Not Diabetic	Present	0	Present	Absent	Present	Present	Absent	Absent	Family CVD Present		11.52	46.23	Non-Differentiating range	CVD
214	CD785	CVD	71	Female	East Indian	Married/Common-Law	None and Primary	Non-smoker					0.93	30.8	208	103	64	Not Diabetic	Present	0		Absent	Present	Absent	Absent	Absent	Family CVD Present		51.5	37.15	CVD	CVD
215	CD786	CVD	65	Female	East Indian	Divorced/Separated/Widowed	None and Primary	Smoker	194	60	101	114	0.85	20.5	140	67	66	Diabetic	Present	0			Present	Present	Absent	Present	Family CVD Present	37.69	44.18	36.77	CVD	CVD	CVD
216	CD787	CVD	55	Female	East Indian	Married/Common-Law	Secondary/Diploma/Certificate	Non-smoker	156	42	213	72	0.92	16.7	185	85	69	Diabetic	Present	0	Absent	Present	Present	Present		Present	Family CVD Present	31.54	35.15	39.37	CVD	CVD	CVD	3.83965	5.13
217	CD788	CVD	43	Female	East Indian	Single	Secondary/Diploma/Certificate	Non-smoker	195	38	103	137	0.89	17	116	73	145	Not Diabetic	Absent	0	Present	Present	Absent	Absent		Present	Family CVD Present	7.07	3.89	13.11	Non-CVD	Non-Differentiating range	Non-CVD	0.88024	-0.24
218	CD789	CVD	72	Female	East Indian	Divorced/Separated/Widowed	Secondary/Diploma/Certificate	Non-smoker	144	78	104	45	0.9	21.4	155	86	80	Not Diabetic	Present	0	Absent	Absent	Absent	Present	Absent	Present	Family CVD Present	11.83	20.58	22.8	CVD	CVD	Non-Differentiating range	1.41832	1.74
219	CD790	CVD	58	Female	Mixed	Divorced/Separated/Widowed	Secondary/Diploma/Certificate	Smoker	106	52	120	29	0.95	25.1	116	91	61	Diabetic	Present	0	Absent	Absent	Present	Present	Present	Absent	Family CVD Present	16.1	20.48	14.61	CVD	Non-Differentiating range	Non-Differentiating range	4.01581	6.43
220	CD791	CVD												22.3	138	76	99	Diabetic					Present						0.34	0	Non-CVD	Non-CVD
221	CD792	CVD	68	Male	Mixed	Divorced/Separated/Widowed	None and Primary	Smoker					0.9	26.7	155	99	114	Diabetic	Present	0	Absent	Absent	Present	Present		Present	Family CVD Present		42.46	38.06	CVD	CVD
222	CD793	CVD	61	Female	East Indian	Single	Secondary/Diploma/Certificate	Non-smoker	267	44	160	190	1.01	21	145	95	87	Diabetic	Present	0	Absent	Absent	Present	Present	Absent	Present	Family CVD Present	34.22	45.67	36.31	CVD	CVD	CVD	4.01183	6.08
223	CD794	CVD	56	Male	Mixed	Divorced/Separated/Widowed	Secondary/Diploma/Certificate	Smoker					1.03	25.7	181	87	72	Diabetic	Absent	0	Absent	Absent	Absent	Absent	Absent	Absent	Family CVD Absent		25.04	19.42	CVD	CVD
224	CD795	CVD	62	Female	East Indian	Single	None and Primary	Non-smoker					0.95	18.6	193	106	54	Diabetic	Present	0	Absent	Absent	Present	Present	Absent	Absent	Family CVD Absent		40.8	31.6	CVD	CVD
225	CD796	CVD	45	Female	East Indian	Married/Common-Law	None and Primary	Non-smoker					0.81	22.2	119	72	73	Diabetic	Present	0	Present	Absent	Present	Present	Present	Present	Family CVD Present		10.83	47.54	Non-Differentiating range	CVD
226	CD797	CVD	54	Female	African	Divorced/Separated/Widowed	None and Primary	Non-smoker					0.87	28.8	120	74	51	Not Diabetic	Present	0	Absent		Absent	Present	Present	Absent	Family CVD Absent		4.97	2.55	Non-CVD	Non-CVD
227	CD798	CVD	68	Female	East Indian	Divorced/Separated/Widowed	Secondary/Diploma/Certificate	Non-smoker					0.79	23.7	175	77	57	Not Diabetic	Present	0	Present	Absent	Present	Present	Absent	Absent	Family CVD Present		33.66	50.89	CVD	CVD
228	CD799	CVD	54	Female	East Indian	Married/Common-Law	None and Primary	Non-smoker					0.91	41.5	157	93	70	Diabetic	Present	0	Present	Absent	Present	Present	Present	Present	Family CVD Present		27.99	70.03	CVD	CVD
229	CD800	CVD	53	Female	African	Single	Secondary/Diploma/Certificate	Non-smoker					0.91					Not Diabetic	Absent	0	Absent	Absent	Present	Present			Family CVD Present		2.14	5	Non-CVD	Non-CVD
230	CD801	CVD	63	Female	East Indian	Married/Common-Law	None and Primary	Non-smoker	153	27	272	71	0.95		109	62	53	Diabetic	Present	0	Absent	Absent	Present	Present		Present	Family CVD Present	21.4	34.43	31.31	CVD	CVD	Non-Differentiating range	3.4822	4.95
231	CD802	CVD	65	Male	African	Single	None and Primary	Non-smoker					0.97	24.4	184	91	77	Diabetic	Present	0	Absent	Absent	Present	Present	Absent	Absent	Family CVD Absent		35.17	24.66	CVD	CVD
232	CD803	CVD	36	Male	East Indian	Single	Secondary/Diploma/Certificate	Smoker	169	22	198	40	0.98		131	97	86	Diabetic	Absent	0	Present	Absent	Present	Present	Present	Present	Family CVD Present	19	12.29	81.04	Non-Differentiating range	CVD	Non-Differentiating range	3.05766	0.52
233	CD804	CVD	63	Male	African	Married/Common-Law	Secondary/Diploma/Certificate	Smoker	177	43	96	114	0.9	33.8	92	53	62	Not Diabetic	Absent	0	Absent	Absent	Absent	Absent	Absent	Absent	Family CVD Absent	16.29	9.63	9.22	Non-Differentiating range	Non-Differentiating range	Non-Differentiating range	1.45621	0.06
234	CD805	CVD	44	Male	East Indian	Married/Common-Law	Secondary/Diploma/Certificate	Non-smoker	107	32	66	62	0.95	25.6	84	48	50	Diabetic	Present	0	Absent	Absent	Present	Present	Present	Present	Family CVD Present	2.29	6.08	13.71	Non-Differentiating range	Non-Differentiating range	Non-CVD	3.90021	2.45
235	CD806	CVD	43	Male	African	Single	Secondary/Diploma/Certificate	Non-smoker					0.87		130	64	45	Not Diabetic	Absent	0	Present	Absent	Absent	Absent	Absent	Absent	Family CVD Present		3.73	7.29	Non-CVD	Non-Differentiating range
236	CD807	CVD	65	Male	East Indian	Married/Common-Law	Secondary/Diploma/Certificate	Smoker	214	37	250	127	0.95	27.1	173	86	51	Diabetic	Present	0		Absent	Present	Absent	Absent	Absent	Family CVD Present	65.1	69.39	67.58	CVD	CVD	CVD
237	CD808	CVD	61	Male	East Indian	Married/Common-Law	Secondary/Diploma/Certificate	Smoker	106	35	118	48	1	31.5	150	58	59	Diabetic	Absent	0	Present	Absent	Present	Present	Present	Present	Family CVD Present	41.08	32.71	68.89	CVD	CVD	CVD	5.64389	7.81
238	CD809	CVD	72	Male	East Indian	Married/Common-Law	Secondary/Diploma/Certificate	Smoker					1.03	20.5	127	72	71	Diabetic	Present	0	Absent	Absent	Absent	Absent	Absent	Present	Family CVD Present		39.26	51.44	CVD	CVD
239	CD810	CVD	69	Female	East Indian	Divorced/Separated/Widowed	Secondary/Diploma/Certificate	Non-smoker	134	27	359	36	1	26.3	159	90	81	Diabetic	Present	0	Absent	Absent	Absent	Absent	Absent	Present	Family CVD Present	41.7	64.65	42.06	CVD	CVD	CVD	0.75626	-0.63
240	CD811	CVD	60	Male	African	Married/Common-Law	Secondary/Diploma/Certificate	Ex-smoker						24	133	65	68	Diabetic	Present	1	Present	Absent	Present	Present	Present	Present	Family CVD Present		23.67	69.77	CVD	CVD
241	CD812	CVD	66	Male	Mixed	Single	Secondary/Diploma/Certificate	Non-smoker	232	73	366	118	0.95	35.1	120	73	89	Diabetic	Present	1	Absent	Absent	Present	Absent	Absent	Present	Family CVD Absent	22.72	25.73	42.26	CVD	CVD	CVD	4.09834	3.12
242	CD813	CVD	63	Male	East Indian	Single	Secondary/Diploma/Certificate	Smoker					0.94					Not Diabetic	Absent	0		Absent	Absent	Present	Present	Present	Family CVD Present		2.9	26.46	Non-CVD	CVD
243	CD814	CVD	61	Male	East Indian	Divorced/Separated/Widowed	Secondary/Diploma/Certificate	Non-smoker					1.02	29.1	187	97	83	Diabetic	Present	0	Absent	Absent	Present	Present	Absent	Present	Family CVD Present		37.55	52.48	CVD	CVD
244	CD815	CVD	41	Male	Mixed	Married/Common-Law	Secondary/Diploma/Certificate	Non-smoker	175	31	214	101	1.04		120	82	70	Not Diabetic	Absent	0	Present	Absent	Present	Absent	Absent	Present	Family CVD Present	5.1	5.23	15.13	Non-Differentiating range	CVD	Non-CVD	3.33092	2.75
245	CD816	CVD	47	Male	East Indian	Married/Common-Law	Tertiary/Bachelors/Postrgraduate	Non-smoker	193	40	96	134	0.95	26.5	104	59	80	Diabetic	Absent	0		Absent	Absent	Absent	Absent	Present	Family CVD Present	8.72	12.94	14.71	CVD	Non-Differentiating range	Non-CVD
247	CD818	CVD	59	Female	East Indian	Married/Common-Law	Secondary/Diploma/Certificate	Non-smoker	311	58	199	213	0.9	19.5	161	88	72	Diabetic	Present	0	Absent	Present	Present	Present	Absent	Present	Family CVD Present	35.34	44.64	43.51	CVD	CVD	CVD	4.53269	8.33
248	CD819	CVD	64	Female	East Indian	Married/Common-Law	Secondary/Diploma/Certificate	Non-smoker	146	41	106	83	0.9	22.4	154	97	74	Not Diabetic	Absent	0	Present	Absent	Present	Present	Absent	Present	Family CVD Present	15.63	19.75	41.32	CVD	CVD	Non-Differentiating range	3.72956	7.46
249	CD820	CVD	69	Female	East Indian	Divorced/Separated/Widowed	None and Primary	Smoker					0.86					Diabetic	Present	0	Present	Absent	Present	Present	Absent	Absent	Family CVD Absent		12.61	62.5	CVD	CVD
250	CD821	CVD	59	Female	East Indian	Married/Common-Law	Secondary/Diploma/Certificate	Smoker					0.88	20.6	143	91	82	Not Diabetic	Present	0	Absent	Absent	Present	Present	Present	Absent	Family CVD Present		16.87	15.8	CVD	CVD
251	CD822	CVD	59	Male	East Indian	Married/Common-Law	None and Primary	Smoker	219	41	111	156	1.02	28.8	147	103	80	Diabetic	Present	0	Absent	Absent	Present	Present	Absent	Absent	Family CVD Present	49.19	45.23	54.45	CVD	CVD	CVD	4.61685	8.19
252	CD823	CVD	56	Male	East Indian	Married/Common-Law	Secondary/Diploma/Certificate	Non-smoker					0.92	21.9	139	76	78	Not Diabetic	Present	0	Absent	Absent	Absent	Absent	Absent	Absent	Family CVD Absent		6.52	10.92	Non-Differentiating range	Non-Differentiating range
253	CD824	CVD	59	Male	East Indian	Married/Common-Law	None and Primary	Smoker	143	39	154	73	1.03	21.9	143	89	77	Diabetic	Present	0	Absent	Absent	Present	Present	Absent	Present	Family CVD Present	40.13	28.19	44.54	CVD	CVD	CVD	4.51429	6.92
254	CD900	CVD	77	Male	East Indian	Married/Common-Law	Tertiary/Bachelors/Postrgraduate	Non-smoker										Diabetic	Present	0	Absent	Absent	Present	Absent	Absent	Absent	Family CVD Present		14.5	63.82	CVD	CVD
255	D100001	NON-CVD	20	Female	Mixed	Single	Tertiary/Bachelors/Postrgraduate	Non-smoker	114	58	50	46		17.3	89	75		Not Diabetic	Absent	0	Absent	Absent	Absent	Present	Present	Present	Family CVD Absent	0	0.2	0.03	Non-CVD	Non-CVD	Non-CVD	-1.64378	-8.45
256	D100002a	NON-CVD	57	Female	East Indian	Married/Common-Law	Secondary/Diploma/Certificate	Non-smoker	124	45	145	50	0.86	22.6	114	79	80	Not Diabetic	Absent	0	Absent	Absent	Absent	Absent	Absent	Absent	Family CVD Absent	3.93	4.56	4.55	Non-CVD	Non-CVD	Non-CVD	-0.75293	-2.88
257	D100002b	NON-CVD	65	Male	East Indian	Married/Common-Law	None and Primary	Non-smoker	164	33	120	107	1.03	27	134	86	86	Not Diabetic	Absent	0	Absent	Absent	Absent	Absent	Absent	Absent	Family CVD Absent	24.69	15.86	22.38	CVD	CVD	CVD	-0.29601	-3
258	D100188	NON-CVD	19	Female	East Indian	Single	Secondary/Diploma/Certificate	Non-smoker	157	50	70	184	0.68	13.2	110	80	98	Not Diabetic	Absent	0	Absent	Absent	Absent	Present	Absent	Present	Family CVD Present	0.03	0.49	0.15	Non-CVD	Non-CVD	Non-CVD	-0.38156	-3.63
259	D100189	NON-CVD	20	Female	East Indian	Single	Secondary/Diploma/Certificate	Ex-smoker	121	25	78	92	0.85	29.4	111	77	103	Not Diabetic	Absent	0	Absent	Absent	Absent	Absent	Absent	Absent	Family CVD Absent	0.35	0.54	0.43	Non-CVD	Non-CVD	Non-CVD	-1.33403	-8.81
260	D100190	NON-CVD	20	Female	East Indian	Single	Secondary/Diploma/Certificate	Non-smoker	107	37	42	144	0.78	17.2	94	62	98	Not Diabetic	Absent	0	Absent	Absent	Absent	Absent	Present	Present	Family CVD Absent	0.01	0.28	0.05	Non-CVD	Non-CVD	Non-CVD	-0.90114	-6.4
261	D100191	NON-CVD	36	Male	African	Single	Secondary/Diploma/Certificate	Ex-smoker	131	47	77	69	0.87	35.4	116	83	59	Not Diabetic	Absent	0	Absent	Absent	Absent	Present	Absent	Absent	Family CVD Absent	2.72	2.2	1.31	Non-CVD	Non-CVD	Non-CVD	-0.52579	-7.72
262	D100192	NON-CVD	23	Male	East Indian	Single	Secondary/Diploma/Certificate	Ex-smoker	115	39	134	48	0.93	30.6	125	87	95	Not Diabetic	Absent	0	Absent	Absent	Absent	Present	Present	Present	Family CVD Present	0.4	1.57	1.08	Non-CVD	Non-CVD	Non-CVD	-0.53047	-7.91
263	D100193	NON-CVD	29	Female	African	Married/Common-Law	Secondary/Diploma/Certificate		100	25	59	63.2	0.77	38	110	70	70	Not Diabetic	Absent	0	Absent	Absent	Absent	Present	Present	Present	Family CVD Present	0.4	1.19	0.44	Non-CVD	Non-CVD	Non-CVD
264	D100194	NON-CVD	21	Female	African	Single	Secondary/Diploma/Certificate	Non-smoker	132	52	64	67	0.74	20.3	99	59	102	Not Diabetic	Absent	0	Absent	Absent	Absent	Present	Present	Absent	Family CVD Absent	0.02	0.28	0.03	Non-CVD	Non-CVD	Non-CVD	-1.2902	-8.06
265	D100195	NON-CVD	30	Male	African	Single		Non-smoker	144	39	74	90	0.89	33	147	97	72	Not Diabetic	Absent	0	Absent	Absent	Absent	Present	Absent	Present	Family CVD Absent	1.48	2.22	0.36	Non-CVD	Non-CVD	Non-CVD		-8.39
266	D100196	NON-CVD	45	Female	African	Single	Secondary/Diploma/Certificate	Non-smoker	162	56	103	85	0.84	28.2	138	90	89	Not Diabetic	Absent	0	Absent	Absent	Absent	Present	Absent	Present	Family CVD Present	3.47	3.93	1.95	Non-CVD	Non-CVD	Non-CVD	-0.34668	-3
267	D100197	NON-CVD	26	Male	African	Single	Secondary/Diploma/Certificate	Ex-smoker	138	74	112	94	0.79	30.9	122	82	65	Not Diabetic	Absent	0	Absent	Absent	Absent	Absent	Absent	Present	Family CVD Absent	0.34	0.96	0.19	Non-CVD	Non-CVD	Non-CVD	-0.43628	-7.76
268	D100198	NON-CVD	20	Female	Mixed	Single	Secondary/Diploma/Certificate	Non-smoker	165	57	114	50	0.71	21.4	105	69	66	Not Diabetic	Absent	0	Absent	Absent	Absent	Absent	Present	Absent	Family CVD Absent	0.02	0.28	0.04	Non-CVD	Non-CVD	Non-CVD	-1.70423	-8.84
269	D100199	NON-CVD	25	Male	African	Married/Common-Law	Secondary/Diploma/Certificate	Non-smoker	106	45	98	52	0.82	32.2	154	82	88	Not Diabetic	Absent	0	Absent	Absent	Absent	Absent	Absent	Present	Family CVD Absent	0.33	1.35	0.11	Non-CVD	Non-CVD	Non-CVD	-1.0444	-7.75
270	D100200	NON-CVD	18	Female	East Indian	Single	Secondary/Diploma/Certificate	Non-smoker	111	23	221	44	0.77	27.4	113	70	73	Not Diabetic	Absent	0	Absent	Absent	Absent	Absent	Absent	Present	Family CVD Absent	0.05	0.37	0.15	Non-CVD	Non-CVD	Non-CVD	-2.02738	-10.29
271	D100201	NON-CVD	19	Female	Mixed	Single	Secondary/Diploma/Certificate	Non-smoker	146	57	50	79	0.62	27	118	79	74	Not Diabetic	Absent	0	Absent	Absent	Absent	Present	Present	Absent	Family CVD Absent	0.02	0.28	0.08	Non-CVD	Non-CVD	Non-CVD	-1.61115	-8.04
272	D100202	NON-CVD	20	Female	Mixed	Single	None and Primary	Non-smoker	173	74	257	47	0.68	19.8	118	74	84	Not Diabetic	Absent	0	Absent	Absent	Absent	Absent	Present	Absent	Family CVD Absent	0.03	0.26	0.05	Non-CVD	Non-CVD	Non-CVD	-1.91323	-8.59
273	D100203	NON-CVD	24	Male	African	Single	Secondary/Diploma/Certificate	Non-smoker	163	75	128	50	0.71	25.9	112	72	55	Not Diabetic	Absent	0	Absent	Absent	Absent	Present	Present	Present	Family CVD Absent	0.04	0.71	0.03	Non-CVD	Non-CVD	Non-CVD	-1.16588	-9.31
274	D100204	NON-CVD	18	Male	Other non-mixed	Single	Secondary/Diploma/Certificate	Ex-smoker	109	37	72	40	0.73	29.1	117	75	69	Not Diabetic	Absent	0	Absent	Absent	Absent	Absent	Absent	Present	Family CVD Absent	0.06	0.81	0.2	Non-CVD	Non-CVD	Non-CVD	-1.09462	-10.67
275	D110205	NON-CVD	28	Female	African	Single	Tertiary/Bachelors/Postrgraduate	Non-smoker	159	69	50	80	0.78	22.6	110	85	64	Not Diabetic	Absent	0	Absent	Absent	Absent	Present	Absent	Present	Family CVD Present	0.12	0.72	0.15	Non-CVD	Non-CVD	Non-CVD	-0.67196	-4.82
276	D110206	NON-CVD	60	Male	African	Divorced/Separated/Widowed	None and Primary	Non-smoker	184	71	232	67	0.84	23	118	75	68	Not Diabetic	Present	0	Absent	Absent	Absent	Present	Absent	Present	Family CVD Absent	8.54	6.87	5.48	Non-Differentiating range	Non-CVD	Non-CVD	0.58251	-2.86
277	D110207	NON-CVD	44	Female	African	Single	Tertiary/Bachelors/Postrgraduate	Non-smoker	137	82	128	29	1.39	46.7	167	103	97	Not Diabetic	Absent	0	Absent	Absent	Absent	Present	Absent	Absent	Family CVD Absent	3.01	1.95	1.76	Non-CVD	Non-CVD	Non-CVD	-1.0554	-5.87
278	D110208	NON-CVD	27	Female	East Indian	Single	Tertiary/Bachelors/Postrgraduate	Non-smoker	133	37	138	69	0.83	19.6	114	98	88	Not Diabetic	Absent	0	Absent	Absent	Absent	Absent	Absent	Present	Family CVD Present	0.28	1.01	0.23	Non-CVD	Non-CVD	Non-CVD	-1.25444	-5.95
279	D110209	NON-CVD	22	Male	African	Single	Secondary/Diploma/Certificate	Non-smoker	124	24	163	67	0.87	33.9	118	90	83	Not Diabetic	Absent	0	Absent	Absent	Absent	Present	Absent	Present	Family CVD Absent	0.17	1.1	0.1	Non-CVD	Non-CVD	Non-CVD	-1.90361	-10.77
280	D110210	NON-CVD	34	Male	African	Single	Secondary/Diploma/Certificate	Ex-smoker	138	68	126	45	0.88	25.1	127	86	86	Not Diabetic	Absent	0	Absent	Absent	Absent	Present	Absent	Absent	Family CVD Absent	1.88	1.74	0.71	Non-CVD	Non-CVD	Non-CVD	-0.64317	-8.14
281	D110211	NON-CVD	21	Female	Mixed	Single	Secondary/Diploma/Certificate	Non-smoker	155	79	76	61	0.74	17.9	115	79	89	Not Diabetic	Absent	0	Absent	Absent	Absent	Absent	Absent	Absent	Family CVD Absent	0.02	0.24	0.04	Non-CVD	Non-CVD	Non-CVD	-1.63242	-7.94
282	D110212	NON-CVD		Male	African	Single	Secondary/Diploma/Certificate	Non-smoker	127	78	79	33	0.75	23.3	116	70	68	Not Diabetic	Absent	0	Absent	Absent	Absent	Present	Absent	Absent	Family CVD Absent		0.15	0	Non-CVD	Non-CVD
283	D110213	NON-CVD	59	Male	East Indian	Married/Common-Law	Tertiary/Bachelors/Postrgraduate	Ex-smoker	143	39	256	52	0.95	26.8	111	84	87	Not Diabetic	Absent	0	Absent	Absent	Absent	Absent	Absent	Absent	Family CVD Absent	18.36	8.89	16.79	Non-Differentiating range	CVD	Non-Differentiating range	0.09734	-4.42
284	D110214	NON-CVD	22	Female	Mixed	Single	Secondary/Diploma/Certificate	Non-smoker	162	69	128	67	0.68	21.3	100	66	86	Not Diabetic	Absent	0	Absent	Absent	Absent	Present	Absent	Present	Family CVD Absent	0.02	0.26	0.04	Non-CVD	Non-CVD	Non-CVD	-1.39906	-7.83
285	D110215	NON-CVD	57	Female	African	Single	None and Primary	Ex-smoker	145	65	50	70	0.73	21.8	113	55	64	Not Diabetic	Absent	0	Absent	Absent	Absent	Absent	Absent	Absent	Family CVD Absent	6.85	4.75	4.55	Non-CVD	Non-CVD	Non-CVD	0.27677	-3.53
286	D110216	NON-CVD	37	Female	Mixed	Married/Common-Law	Tertiary/Bachelors/Postrgraduate	Non-smoker	153	83	70	56	0.71	17.4	118	81	96	Not Diabetic	Absent	0	Absent	Absent	Absent	Present	Present	Present	Family CVD Present	0.46	1.19	0.47	Non-CVD	Non-CVD	Non-CVD	-0.35043	-2.59
287	D110217	NON-CVD	22	Female	African	Single	Secondary/Diploma/Certificate	Non-smoker	122	81	76	25	0.69	17.9	100	73	86	Not Diabetic	Absent	0	Absent	Absent	Absent	Absent	Absent	Present	Family CVD Absent	0.01	0.19	0.03	Non-CVD	Non-CVD	Non-CVD	-1.78658	-8.48
288	D110218	NON-CVD	26	Female	African	Single	Tertiary/Bachelors/Postrgraduate	Non-smoker	124	55	50	59	0.78	16.9	113	73	69	Not Diabetic	Absent	0	Absent	Absent	Absent	Present	Present	Present	Family CVD Absent	0.09	0.43	0.05	Non-CVD	Non-CVD	Non-CVD	-1.15328	-7.56
289	D110219		20	Female	Mixed	Single	Tertiary/Bachelors/Postrgraduate	Non-smoker	109	38	101	51	0.7	25.1	106	76	77	Not Diabetic	Absent	0	Absent	Absent	Absent	Present	Absent	Present	Family CVD Absent	0.02	0.31	0.06	Non-CVD	Non-CVD	Non-CVD	-1.6104	-8.82
290	D110220	NON-CVD	33	Female	Mixed	Divorced/Separated/Widowed	Secondary/Diploma/Certificate		185	60	101	105	0.69	27.7	124	80	87	Diabetic	Absent	0	Absent	Absent	Absent	Present	Absent	Absent	Family CVD Absent	2.74	2.38	1.42	Non-CVD	Non-CVD	Non-CVD
291	D110221	NON-CVD	19	Female	African	Single	Secondary/Diploma/Certificate	Non-smoker	157	66	86	73	0.77	18.3	111	76	90	Not Diabetic	Absent	0	Absent	Absent	Absent	Present	Absent	Present	Family CVD Present	0.01	0.39	0.09	Non-CVD	Non-CVD	Non-CVD	-1.02913	-6.13
292	D110222	NON-CVD	18	Female	African	Single	Tertiary/Bachelors/Postrgraduate	Non-smoker	100	35	50	55	0.76	16.7	110	84	83	Not Diabetic	Absent	0	Absent	Absent	Absent	Present	Absent	Present	Family CVD Absent	0.01	0.29	0.04	Non-CVD	Non-CVD	Non-CVD	-1.80574	-8.95
293	D110223	NON-CVD	18		Mixed		Secondary/Diploma/Certificate	Non-smoker	102	49	136	25	0.86	30.4	131	73	94	Not Diabetic	Absent	0	Absent	Absent	Absent	Present	Present	Present	Family CVD Absent	0.02	0.3	0	Non-CVD	Non-CVD	Non-CVD
294	D110224	NON-CVD	18	Male	Mixed	Single	Secondary/Diploma/Certificate	Non-smoker	127	39	106	66	0.83	33.6	138	82	66	Not Diabetic	Absent	0	Absent	Absent	Absent	Present	Absent	Present	Family CVD Absent	0.04	0.92	0.12	Non-CVD	Non-CVD	Non-CVD	-1.40456	-10.22
295	D110225	NON-CVD	22	Male	African	Single	Secondary/Diploma/Certificate	Non-smoker	151	55	80	80	0.74	25.6	128	82	74	Not Diabetic	Absent	0	Absent	Absent	Absent	Present	Present	Absent	Family CVD Absent	0.08	0.94	0.05	Non-CVD	Non-CVD	Non-CVD	-1.17915	-9.05
296	D110226	NON-CVD	22	Male	Mixed	Single	Secondary/Diploma/Certificate	Smoker	220	32	111	166	0.82	31.8	141	85	98	Not Diabetic	Absent	0	Absent	Absent	Absent	Present	Absent	Present	Family CVD Absent	1.89	2.57	0.27	Non-CVD	Non-CVD	Non-CVD	-0.14534	-6.52
297	D110227	NON-CVD	27	Male	African	Single	Secondary/Diploma/Certificate	Non-smoker	100	52	50	38	0.75	27.6	104	80	85	Not Diabetic	Absent	0	Absent	Absent	Absent	Present	Absent	Present	Family CVD Absent	0.05	0.74	0.05	Non-CVD	Non-CVD	Non-CVD	-1.3936	-9.1
298	D110228	NON-CVD	18	Female	African	Single	Secondary/Diploma/Certificate	Non-smoker	119	53	50	56	0.73	24.8	111	71	80	Diabetic	Present	0	Absent	Absent	Absent	Absent	Absent	Present	Family CVD Absent	0.06	0.63	0.44	Non-CVD	Non-CVD	Non-CVD	-0.75428	-6.58
299	D110229	NON-CVD	20	Female	Mixed	Single	Secondary/Diploma/Certificate	Non-smoker	128	49	50	69	0.69	16.9	113	77	79	Not Diabetic	Absent	0	Absent	Absent	Absent	Absent	Absent	Present	Family CVD Absent	0.03	0.31	0.04	Non-CVD	Non-CVD	Non-CVD	-1.64992	-8.18
300	D110230	NON-CVD	38	Male		Single	Secondary/Diploma/Certificate	Non-smoker	153	40	159	81	0.75	30.7	150	91	85	Not Diabetic	Absent	0	Absent	Absent	Absent	Present	Absent	Present	Family CVD Absent	4.71	3.74	1.61	Non-CVD	Non-CVD	Non-CVD	-0.88064	-7.73
301	D120231	NON-CVD	55	Female	Mixed	Divorced/Separated/Widowed	None and Primary	Non-smoker	236	100	50	126	0.8	26.9	119	76	83	Not Diabetic	Present	0	Absent	Absent	Absent	Absent	Present	Absent	Family CVD Absent	3.31	2.74	2.48	Non-CVD	Non-CVD	Non-CVD	0.55687	-0.47
302	D120232	NON-CVD	40	Male	Mixed	Single	Secondary/Diploma/Certificate	Non-smoker	173	33	200	100	0.98	38.8	150	100	103	Not Diabetic	Absent	0	Absent	Absent	Absent	Present	Absent	Present	Family CVD Absent	8.05	5.15	2.4	Non-Differentiating range	Non-CVD	Non-CVD	-1.09041	-7.77
303	D120233	NON-CVD		Female	Mixed	Married/Common-Law	None and Primary	Non-smoker	119	47	121	48	0.88	22.8	135	86	87	Not Diabetic	Absent	0	Absent	Absent	Absent	Present	Absent	Present	Family CVD Present		0.15	0	Non-CVD	Non-CVD
304	D120234	NON-CVD	36	Male	African	Married/Common-Law	Secondary/Diploma/Certificate	Non-smoker	120	36	50	74	0.82	24.5	113	76	86	Not Diabetic	Absent	0	Absent	Absent	Absent	Absent	Absent	Absent	Family CVD Absent	1.16	1.9	0.42	Non-CVD	Non-CVD	Non-CVD	-0.86284	-6.37
305	D120235	NON-CVD	50	Female	East Indian	Single	Secondary/Diploma/Certificate	Non-smoker	225	39	319	122	0.73	25.5	124	88	83	Diabetic	Absent	0	Absent	Absent	Absent	Absent	Present	Present	Family CVD Absent	17.24	11.88	9.4	Non-Differentiating range	Non-Differentiating range	Non-Differentiating range	-0.96096	-5.01
306	D120236	NON-CVD	50	Male	African	Married/Common-Law	Secondary/Diploma/Certificate	Non-smoker	105	40	157	34	0.82	23.2	96	66	70	Not Diabetic	Absent	0	Absent	Absent	Absent	Absent	Absent	Absent	Family CVD Absent	2.23	2.98	1.9	Non-CVD	Non-CVD	Non-CVD	-0.54689	-5.35
307	D120237	NON-CVD	28	Female	East Indian	Married/Common-Law	Tertiary/Bachelors/Postrgraduate	Non-smoker	207	74	77	118	0.79	23	107	77	85	Not Diabetic	Absent	0	Absent	Absent	Absent	Absent	Present	Present	Family CVD Absent	0.16	0.46	0.13	Non-CVD	Non-CVD	Non-CVD	-0.85914	-4.57
308	D120238	NON-CVD	35	Female	East Indian	Married/Common-Law	Secondary/Diploma/Certificate	Non-smoker	183	28	198	116	0.8	28.6	118	79	80	Not Diabetic	Absent	0	Absent	Absent	Absent	Absent	Absent	Absent	Family CVD Absent	2.42	1.54	0.77	Non-CVD	Non-CVD	Non-CVD	-1.37903	-5.84
309	D120239	NON-CVD	25	Female	Mixed	Single	Secondary/Diploma/Certificate	Non-smoker	164	57	77	91	0.83	30.2	120	76	103	Not Diabetic	Absent	0	Absent	Absent	Absent	Present	Absent	Present	Family CVD Absent	0.16	0.47	0.11	Non-CVD	Non-CVD	Non-CVD	-1.28819	-7.18
310	D120240	NON-CVD	37	Female	Mixed	Single	Secondary/Diploma/Certificate	Ex-smoker	148	44	79	88	0.89	19.3	106	79	72	Not Diabetic	Absent	0	Absent	Absent	Absent	Absent	Absent	Absent	Family CVD Absent	2.21	1.45	0.58	Non-CVD	Non-CVD	Non-CVD	-0.75484	-6.11
311	D120241	NON-CVD		Female	African	Divorced/Separated/Widowed	Secondary/Diploma/Certificate	Non-smoker	231	67	150	134	0.88	27	137	70	94	Not Diabetic	Absent	0	Absent	Absent	Absent	Absent	Absent	Absent	Family CVD Present		0.17	0	Non-CVD	Non-CVD
312	D120242	NON-CVD	34	Female	Mixed	Married/Common-Law	Tertiary/Bachelors/Postrgraduate	Non-smoker	103	44	76	43	0.86	19.5	87	63	79	Not Diabetic	Absent	0	Absent	Absent	Absent	Absent	Absent	Absent	Family CVD Present	0.11	1.03	0.2	Non-CVD	Non-CVD	Non-CVD	-0.41994	-3.57
313	D120243	NON-CVD	54	Female	African	Single	None and Primary	Non-smoker	160	49	71	97	0.88	25	138	90	75	Not Diabetic	Absent	0	Absent	Absent	Absent	Absent	Absent	Absent	Family CVD Absent	7.07	5.02	2.81	Non-Differentiating range	Non-CVD	Non-CVD	-0.87597	-3.8
314	D120244	NON-CVD	32	Female	African	Single	None and Primary	Non-smoker	191	67	50	115	0.86	25	118	88	73	Not Diabetic	Absent	0	Absent	Absent	Absent	Absent	Absent	Present	Family CVD Absent	0.49	0.73	0.19	Non-CVD	Non-CVD	Non-CVD	-1.46234	-5.72
315	D120245	NON-CVD	25	Male	African	Single	Tertiary/Bachelors/Postrgraduate	Non-smoker	186	53	89	85	0.8	35.1	116	77	80	Not Diabetic	Absent	0	Absent	Absent	Absent	Absent	Absent	Present	Family CVD Absent	0.18	1.22	0.08	Non-CVD	Non-CVD	Non-CVD	-0.88359	-9
316	D120246	NON-CVD	30	Female	African	Single	Tertiary/Bachelors/Postrgraduate	Non-smoker	195	84	62	99	0.84	21.6	106	70	108	Not Diabetic	Absent	0	Absent	Absent	Absent	Absent	Absent	Absent	Family CVD Absent	0.15	0.44	0.09	Non-CVD	Non-CVD	Non-CVD	-0.71033	-6.05
317	D120247	NON-CVD	45	Female	Mixed	Single	None and Primary	Smoker	181	58	203	83	0.85	27.2	136	86	91	Not Diabetic	Absent	0	Absent	Absent	Absent	Present	Absent	Absent	Family CVD Absent	8.18	2.96	1.49	Non-CVD	Non-CVD	Non-CVD	-0.23032	-2.5
318	D120248	NON-CVD	43	Male	East Indian	Married/Common-Law	None and Primary	Non-smoker	156	47	246	60	0.94	22.4	120	82	88	Not Diabetic	Present	0	Absent	Absent	Absent	Present	Absent	Present	Family CVD Present	3.28	4.23	4.04	Non-CVD	Non-CVD	Non-CVD	0.34952	-1.99
319	D120249	NON-CVD	28	Female	Mixed	Single	None and Primary	Non-smoker	161	40	88	103	0.83	33.7	124	85	93	Not Diabetic	Absent	0	Absent	Absent	Absent	Present	Present	Present	Family CVD Present	0.58	1.27	0.45	Non-CVD	Non-CVD	Non-CVD	-1.11471	-5.17
320	D120250	NON-CVD	40	Female	African	Single	None and Primary	Non-smoker	149	46	307	42	0.87	35.1	121	83	92	Not Diabetic	Absent	0	Absent	Absent	Absent	Absent	Absent	Present	Family CVD Absent	1.68	1.57	0.72	Non-CVD	Non-CVD	Non-CVD	-1.67289	-6.84
321	D120251	NON-CVD		Female	Mixed	Single	None and Primary	Non-smoker	156	66	114	67	0.92	30	158	93	84	Not Diabetic	Absent	0	Absent	Absent	Absent	Present	Absent	Absent	Family CVD Absent		0.1	0	Non-CVD	Non-CVD
322	D120252	NON-CVD	52	Female	African	Single	None and Primary	Non-smoker	216	26	325	125	0.8	28.4	154	94	85	Diabetic	Absent	0	Absent	Absent	Absent	Present	Absent	Present	Family CVD Absent	34.87	20.98	11.98	CVD	Non-Differentiating range	CVD	-1.36908	-6.08
323	D120253	NON-CVD	23	Female	Mixed	Single	Tertiary/Bachelors/Postrgraduate	Non-smoker	135	60	50	65	0.74	25.3	107	74	68	Not Diabetic	Absent	0	Absent	Absent	Absent	Present	Absent	Present	Family CVD Absent	0.03	0.31	0.06	Non-CVD	Non-CVD	Non-CVD	-1.27273	-7.76
324	D120254	NON-CVD	22	Female	Mixed	Single	Tertiary/Bachelors/Postrgraduate	Non-smoker	118	54	167	31	0.76	28.9	127	78	76	Not Diabetic	Absent	0	Absent	Absent	Absent	Present	Absent	Present	Family CVD Absent	0.06	0.37	0.11	Non-CVD	Non-CVD	Non-CVD	-1.48163	-8.71
325	D120255	NON-CVD	21	Female	East Indian	Single	Tertiary/Bachelors/Postrgraduate	Non-smoker	104	34	155	39	0.71	15.1	112	81	103	Not Diabetic	Absent	0	Absent	Absent	Absent	Present	Present	Present	Family CVD Present	0.05	0.61	0.16	Non-CVD	Non-CVD	Non-CVD	-1.18928	-7.16
326	D120256	NON-CVD	21	Female	Mixed	Single		Non-smoker	100	66	50	24	0.77	21.2	108	72	89	Not Diabetic	Absent	0	Absent	Absent	Absent	Present	Absent	Present	Family CVD Absent	0.01	0.22	0.04	Non-CVD	Non-CVD	Non-CVD		-8.62
327	D120257	NON-CVD	22	Female		Single	Tertiary/Bachelors/Postrgraduate	Non-smoker	114	44	166	37	0.71	15.8	91	72	70	Not Diabetic	Absent	0	Absent	Absent	Absent	Absent	Absent	Present	Family CVD Absent	0.01	0.29	0.03	Non-CVD	Non-CVD	Non-CVD	-1.64298	-8.78
328	D120258	NON-CVD	58	Female	Mixed	Single	None and Primary	Non-smoker	192	48	122	120	0.86	25.3	118	80	65	Not Diabetic	Present	0	Absent	Absent	Absent	Present	Absent	Absent	Family CVD Absent	7.01	6.07	3.78	Non-Differentiating range	Non-CVD	Non-CVD	0.27442	-1.16
329	D120259	NON-CVD	59	Male	Mixed	Married/Common-Law	None and Primary	Non-smoker	119	22	86	80	1.02	37.5	147	98	91	Not Diabetic	Absent	0	Absent	Absent	Absent	Present	Absent	Absent	Family CVD Absent	24.6	12.07	11.12	Non-Differentiating range	Non-Differentiating range	CVD	-0.92802	-4.64
330	D120260	NON-CVD	22	Male	African	Single	Tertiary/Bachelors/Postrgraduate	Non-smoker	164	62	75	87	0.79	24	108	82	106	Not Diabetic	Absent	0	Absent	Absent	Absent	Present	Absent	Absent	Family CVD Absent	0.03	0.73	0.03	Non-CVD	Non-CVD	Non-CVD	-1.02746	-8.81
331	D130261	NON-CVD	62	Female	Mixed	Divorced/Separated/Widowed	None and Primary		161	50	91	93	0.87	28.1	158	99	82	Not Diabetic	Absent	0	Absent	Absent	Absent	Present	Present	Absent	Family CVD Present	14.1	16.75	9.04	CVD	Non-Differentiating range	Non-Differentiating range
332	D130262	NON-CVD	51	Female	African	Single	Secondary/Diploma/Certificate	Ex-smoker	129	58	139	43	0.88	29.1	125	75	73	Not Diabetic	Absent	0	Absent	Absent	Absent	Present	Absent	Present	Family CVD Absent	6.53	3.69	3.36	Non-CVD	Non-CVD	Non-CVD	-0.25622	-4.95
333	D130263	NON-CVD	65	Female	Mixed	Single	None and Primary	Non-smoker	183	71	50	102	0.82	35.4	125	75	70	Not Diabetic	Absent	0	Absent	Absent	Absent	Absent	Absent	Present	Family CVD Present	7.18	11.94	9.04	Non-Differentiating range	Non-Differentiating range	Non-CVD	0.43801	-0.01
334	D130264	NON-CVD	24	Female	African	Single	Secondary/Diploma/Certificate	Non-smoker	107	32	145	46	0.74	24	109	79	78	Not Diabetic	Absent	0	Absent	Absent	Absent	Present	Absent	Present	Family CVD Absent	0.11	0.47	0.06	Non-CVD	Non-CVD	Non-CVD	-1.88517	-8.69
335	D130265	NON-CVD	32	Female	African	Single	None and Primary	Non-smoker	159	54	131	79	0.76	30.8	96	66	57	Not Diabetic	Absent	0	Absent	Absent	Absent	Present	Absent	Absent	Family CVD Absent	0.2	0.62	0.17	Non-CVD	Non-CVD	Non-CVD	-1.3745	-6.66
336	D130266	NON-CVD	58	Male	African	Married/Common-Law	None and Primary	Non-smoker	162	29	83	117	0.88	28.5	151	86	73	Not Diabetic	Absent	0	Absent	Absent	Absent	Absent	Absent	Absent	Family CVD Absent	25.34	13.77	8.91	CVD	Non-Differentiating range	CVD	-0.36867	-3.91
337	D130267	NON-CVD	27	Male	East Indian	Single	Secondary/Diploma/Certificate	Ex-smoker	129	31	143	69	0.84	22.2	107	70	64	Not Diabetic	Absent	0	Absent	Absent	Absent	Present	Absent	Present	Family CVD Present	0.89	1.68	0.87	Non-CVD	Non-CVD	Non-CVD	-0.15386	-7.61
338	D130268	NON-CVD	48	Female	Mixed	Single	Secondary/Diploma/Certificate	Non-smoker	138	58	142	52	0.82	19.3	120	84	72	Not Diabetic	Absent	0	Absent	Absent	Absent	Absent	Absent	Present	Family CVD Absent	2.12	2.23	1.09	Non-CVD	Non-CVD	Non-CVD	-1.02767	-5.18
339	D130269	NON-CVD	24	Female	African	Single	Tertiary/Bachelors/Postrgraduate	Non-smoker	154	38	70	102	0.86	24.3	106	75	79	Diabetic	Absent	0	Absent	Absent	Absent	Present	Absent	Present	Family CVD Absent	0.64	1.28	0.47	Non-CVD	Non-CVD	Non-CVD	-1.23795	-7.68
340	D130270	NON-CVD	59	Female	African	Married/Common-Law	None and Primary		197	65	194	94	0.86	21.5	120	77	84	Not Diabetic	Present	0	Absent	Absent	Absent	Present	Absent	Absent	Family CVD Absent	5.72	5.32	3.62	Non-Differentiating range	Non-CVD	Non-CVD
341	D130271	NON-CVD	40	Female		Divorced/Separated/Widowed	None and Primary	Non-smoker	135	34	50	91	0.78	28.5	113	87	84	Not Diabetic	Absent	0	Absent	Absent	Absent	Absent	Absent	Present	Family CVD Absent	1.74	1.63	0.73	Non-CVD	Non-CVD	Non-CVD	-1.57327	-6.01
342	D130272	NON-CVD	38	Female	African	Single	Tertiary/Bachelors/Postrgraduate	Non-smoker	189	43	177	111	0.96	36.6	124	95	82	Not Diabetic	Absent	0	Absent	Absent	Absent	Present	Present	Absent	Family CVD Present	2.29	2.71	1.26	Non-CVD	Non-CVD	Non-CVD	-0.55225	-3.99
343	D130273	NON-CVD	35	Male	Mixed	Single	None and Primary	Non-smoker					0.87	25.2	121	84	93	Not Diabetic	Absent	0	Absent	Absent	Absent	Present	Absent	Present	Family CVD Absent		1.63	0.52	Non-CVD	Non-CVD
344	D130274	NON-CVD	33	Female	African	Single	None and Primary	Non-smoker	181	53	89	111	0.75	23.7	134	87	81	Not Diabetic	Absent	0	Absent	Absent	Absent	Present	Absent	Present	Family CVD Absent	1.24	1.09	0.28	Non-CVD	Non-CVD	Non-CVD	-1.37186	-5.99
345	D130275	NON-CVD	27	Female	East Indian	Married/Common-Law	Tertiary/Bachelors/Postrgraduate	Non-smoker	100	29	58	59.4	0.84	30.8	110	83	74	Not Diabetic	Absent	0	Absent	Absent	Absent	Present	Absent	Present	Family CVD Absent	0.22	0.6	0.2	Non-CVD	Non-CVD	Non-CVD	-1.54494	-6.54
346	D130276	NON-CVD	51	Female	Mixed	Single	Secondary/Diploma/Certificate	Ex-smoker	130	61	168	35	0.88	35.3	157	111	87	Not Diabetic	Absent	0	Absent	Absent	Absent	Present	Absent	Present	Family CVD Absent	11.35	4.96	5.09	Non-CVD	Non-CVD	Non-Differentiating range	-0.93306	-5.1
347	D130277	NON-CVD	39	Female	African	Divorced/Separated/Widowed	Tertiary/Bachelors/Postrgraduate	Non-smoker	136	49	50	77	0.74	17	113	67	56	Not Diabetic	Absent	0	Absent	Absent	Absent	Absent	Present	Present	Family CVD Absent	0.93	1.23	0.35	Non-CVD	Non-CVD	Non-CVD	-0.54329	-5.82
348	D130278	NON-CVD	53	Female	African	Single	None and Primary	Non-smoker	144	52	166	58	0.82	22.7	140	91	79	Not Diabetic	Absent	0	Absent	Absent	Absent	Present	Absent	Present	Family CVD Present	5.83	7.02	3.5	Non-Differentiating range	Non-CVD	Non-CVD	-0.56029	-2.7
349	D130279	NON-CVD	70	Male	African	Married/Common-Law	Secondary/Diploma/Certificate	Ex-smoker	150	34	297	57	0.96	27.1	147	94	91	Not Diabetic	Absent	0	Absent	Absent	Absent	Absent	Absent	Absent	Family CVD Absent	45.76	25.75	21.2	CVD	CVD	CVD	0.17122	-3.37
350	D130280	NON-CVD	53	Female	Mixed	Married/Common-Law	None and Primary	Non-smoker	242	51	91	173	0.83	28.5	110	79	76	Not Diabetic	Absent	0	Absent	Absent	Absent	Present	Absent	Present	Family CVD Absent	5.27	4.43	2.44	Non-CVD	Non-CVD	Non-CVD	-0.47507	-1.21
351	D130281	NON-CVD	28	Male	East Indian	Married/Common-Law	Tertiary/Bachelors/Postrgraduate		243	39	221	160	0.89	28.9	116	78	73	Not Diabetic	Absent	0	Absent	Absent	Absent	Absent	Absent	Present	Family CVD Absent	0.91	2.43	0.32	Non-CVD	Non-CVD	Non-CVD
352	D130282	NON-CVD	26	Female	East Indian	Married/Common-Law	Tertiary/Bachelors/Postrgraduate	Non-smoker	145	50	50	86	0.76	15.9	113	84	80	Not Diabetic	Absent	0	Absent	Absent	Absent	Absent	Absent	Present	Family CVD Present	0.15	0.8	0.18	Non-CVD	Non-CVD	Non-CVD	-0.71776	-3.73
353	D130283	NON-CVD	43	Female	East Indian	Married/Common-Law	Tertiary/Bachelors/Postrgraduate	Ex-smoker	122	41	268	27	0.9	23.2	177	117	62	Not Diabetic	Absent	0	Absent	Absent	Absent	Present	Absent	Present	Family CVD Present	13.34	7.24	7.84	Non-Differentiating range	Non-Differentiating range	Non-Differentiating range	-0.50213	-3.3
354	D130284	NON-CVD	28	Female	Mixed	Single	Tertiary/Bachelors/Postrgraduate	Non-smoker	169	42	117	104	0.93	26.7	110	86	74	Not Diabetic	Absent	0	Absent	Absent	Absent	Present	Present	Present	Family CVD Absent	0.35	0.67	0.12	Non-CVD	Non-CVD	Non-CVD	-1.32957	-7.1
355	D130285	NON-CVD	27	Female	African	Married/Common-Law	Tertiary/Bachelors/Postrgraduate	Non-smoker	123	43	107	58	0.83	36.1	134	87	73	Not Diabetic	Absent	0	Absent	Absent	Absent	Absent	Absent	Present	Family CVD Absent	0.39	0.68	0.24	Non-CVD	Non-CVD	Non-CVD	-1.38558	-6.3
356	D130286	NON-CVD	23	Female	Mixed	Single	Tertiary/Bachelors/Postrgraduate	Non-smoker	142	55	95	68	0.83	20.9	127	92	93	Not Diabetic	Absent	0	Absent	Absent	Absent	Absent	Absent	Present	Family CVD Absent	0.11	0.42	0.06	Non-CVD	Non-CVD	Non-CVD	-1.57163	-7.85
357	D130287	NON-CVD	23	Female	Mixed	Single	Tertiary/Bachelors/Postrgraduate	Non-smoker	148	66	96	63	0.8	32.7	122	87	72	Not Diabetic	Absent	0	Absent	Absent	Absent	Present	Absent	Present	Family CVD Absent	0.07	0.35	0.12	Non-CVD	Non-CVD	Non-CVD	-1.47267	-7.76
358	D130288	NON-CVD	56	Male	African	Divorced/Separated/Widowed	None and Primary	Non-smoker	140	46	175	59	1.03	24.8	125	66	68	Not Diabetic	Absent	0	Absent	Absent	Absent	Present	Present	Absent	Family CVD Absent	9.21	6.54	4.41	Non-Differentiating range	Non-CVD	Non-CVD	-0.23826	-5.71
359	D130289	NON-CVD	30	Male	African	Single	Tertiary/Bachelors/Postrgraduate	Non-smoker	136	45	219	47	0.86	20	135	75	75	Not Diabetic	Absent	0	Absent	Absent	Absent	Present	Absent	Absent	Family CVD Absent	0.79	1.7	0.17	Non-CVD	Non-CVD	Non-CVD	-0.74707	-9.12
360	D130290	NON-CVD	60	Female	African	Single	None and Primary	Non-smoker	223	61	200	122	0.85	23.3	165	94	75	Not Diabetic	Absent	0	Absent	Absent	Absent	Absent	Absent	Absent	Family CVD Absent	16.01	10.37	6	Non-Differentiating range	Non-Differentiating range	Non-Differentiating range	-0.43154	-2.65
361	D130291	NON-CVD	63	Female	African	Divorced/Separated/Widowed	None and Primary	Non-smoker	208	76	95	113	0.93	27.2	124	77	94	Not Diabetic	Absent	0	Absent	Absent	Absent	Present	Absent	Present	Family CVD Absent	6.83	6.51	5.43	Non-Differentiating range	Non-CVD	Non-CVD	-0.19436	-1.98
362	D130292	NON-CVD	52	Male	Other non-mixed	Divorced/Separated/Widowed	None and Primary	Non-smoker	108	26	138	54	0.89	24.3	164	102	64	Not Diabetic	Absent	0	Absent	Absent	Absent	Present	Absent	Present	Family CVD Absent	18.15	8.95	6.92	Non-Differentiating range	Non-Differentiating range	Non-Differentiating range	-1.13087	-6.99
363	D130293	NON-CVD	35	Male	African	Married/Common-Law	Tertiary/Bachelors/Postrgraduate	Non-smoker	138	36	106	81	0.89	32.4	123	80	59	Not Diabetic	Absent	0	Absent	Absent	Absent	Absent	Absent	Present	Family CVD Absent	1.7	2.24	0.57	Non-CVD	Non-CVD	Non-CVD	-0.67084	-6.58
364	D130294	NON-CVD	41	Female	Mixed	Married/Common-Law	Tertiary/Bachelors/Postrgraduate	Non-smoker	139	60	101	59	0.83	23.5	104	74	67	Not Diabetic	Absent	0	Absent	Absent	Absent	Present	Absent	Present	Family CVD Absent	0.62	1.11	0.43	Non-CVD	Non-CVD	Non-CVD	-0.80323	-4.27
365	D130295	NON-CVD	27	Female	Mixed		Tertiary/Bachelors/Postrgraduate	Non-smoker	123	70	50	43	0.74	18.4	110	71	86	Not Diabetic	Absent	0	Absent	Absent	Absent	Present	Absent	Present	Family CVD Present	0.06	0.58	0.11	Non-CVD	Non-CVD	Non-CVD	-0.5683
366	D130296	NON-CVD	27	Female	African	Single	Secondary/Diploma/Certificate	Ex-smoker	145	57	115	64	0.82	36.9	128	65	68	Not Diabetic	Absent	0	Absent	Absent	Absent	Absent	Absent	Absent	Family CVD Absent	0.87	0.61	0.52	Non-CVD	Non-CVD	Non-CVD	-0.58244	-7.42
367	D130297	NON-CVD	54	Female	Mixed	Divorced/Separated/Widowed	Secondary/Diploma/Certificate		149	55	172	60	0.95	26.2	134	93	87	Diabetic	Absent	0	Absent	Absent	Absent	Present	Absent	Present	Family CVD Absent	12.88	10.96	6.37	Non-Differentiating range	Non-Differentiating range	Non-Differentiating range
368	D130298	NON-CVD	42	Female	African	Married/Common-Law	Secondary/Diploma/Certificate	Non-smoker	100	42	67	44.6	0.83	23.6	107	83	83	Not Diabetic	Absent	0	Absent	Absent	Absent	Absent	Absent	Present	Family CVD Absent	0.81	1.41	0.5	Non-CVD	Non-CVD	Non-CVD	-1.34893	-4.59
369	D140299	NON-CVD	42	Male	Mixed	Married/Common-Law	Secondary/Diploma/Certificate	Non-smoker	207	50	89	139	1.02	41.1	228	134	103	Not Diabetic	Absent	0	Absent	Absent	Absent	Present	Present	Present	Family CVD Present	19.97	17.19	8.53	CVD	Non-Differentiating range	Non-Differentiating range	-0.1892	-2.45
370	D140300	NON-CVD	53	Female	African	Married/Common-Law	Secondary/Diploma/Certificate	Non-smoker	154	53	155	71	0.85	37.4	148	93	81	Diabetic	Present	0	Absent	Absent	Absent	Present	Absent	Present	Family CVD Absent	16.35	12.29	7.88	Non-Differentiating range	Non-Differentiating range	Non-Differentiating range	0.0787	-0.92
371	D140301	NON-CVD	29	Female	Mixed	Married/Common-Law	Tertiary/Bachelors/Postrgraduate	Non-smoker	120	30	148	60	0.81	23.1	119	98	80	Not Diabetic	Absent	0	Absent	Absent	Absent	Present	Present	Present	Family CVD Present	0.57	1.3	0.26	Non-CVD	Non-CVD	Non-CVD	-1.27597	-4.66
372	D140302	NON-CVD	39	Female	Mixed	Single	Tertiary/Bachelors/Postrgraduate	Non-smoker	135	69	66	53	0.74	31.6	126	87	76	Not Diabetic	Absent	0	Absent	Absent	Absent	Present	Absent	Absent	Family CVD Absent	0.84	1.06	0.58	Non-CVD	Non-CVD	Non-CVD	-1.00782	-6
373	D140303	NON-CVD	46	Male	African	Married/Common-Law	None and Primary	Non-smoker	139	26	78	97	0.89	34.6	134	97	70	Not Diabetic	Absent	0	Absent	Absent	Absent	Present	Absent	Present	Family CVD Present	9.87	7.09	5.06	Non-Differentiating range	Non-CVD	Non-CVD	-0.67407	-3.73
374	D140304	NON-CVD	31	Female	African		Tertiary/Bachelors/Postrgraduate	Non-smoker	155	79	76	60	0.74	19.3	121	83	81	Not Diabetic	Absent	0	Absent	Absent	Absent	Present	Present	Absent	Family CVD Absent	0.25	0.52	0.12	Non-CVD	Non-CVD	Non-CVD	-1.13669
375	D140305	NON-CVD	29	Female	Mixed	Married/Common-Law	Secondary/Diploma/Certificate	Ex-smoker	154	44	116	87	0.73	23.2	129	90	86	Not Diabetic	Absent	0	Absent	Absent	Absent	Absent	Absent	Present	Family CVD Absent	1.89	1.06	0.38	Non-CVD	Non-CVD	Non-CVD	-1.09764	-5.64
376	D140306	NON-CVD	48	Male	African	Divorced/Separated/Widowed	Secondary/Diploma/Certificate	Smoker	189	46	259	92	1.13	34.2	138	81	75	Not Diabetic	Present	0	Absent	Absent	Absent	Present	Present	Absent	Family CVD Absent	18	7.34	4.23	Non-Differentiating range	Non-CVD	Non-Differentiating range	1.39287	-1.85
377	D140307	NON-CVD	67	Male	African	Married/Common-Law	Secondary/Diploma/Certificate	Non-smoker	118	19	136	71	0.92	27.4	150	86	74	Not Diabetic	Present	0	Absent	Absent	Absent	Present	Absent	Present	Family CVD Absent	36.14	19.58	17.28	CVD	CVD	CVD	0.57895	-2.41
378	D140308	NON-CVD	33	Male	African	Single	Tertiary/Bachelors/Postrgraduate	Non-smoker	147	37	140	82	1.06		157	96	78	Not Diabetic	Absent	0	Absent	Absent	Absent	Present	Present	Present	Family CVD Absent	3.18	3.09	0.48	Non-CVD	Non-CVD	Non-CVD	-0.86401	-8.41
379	D140309	NON-CVD		Female	African	Married/Common-Law	Tertiary/Bachelors/Postrgraduate	Non-smoker	171	64	51	97	0.74	23	110	67	77	Not Diabetic	Absent	0	Absent	Absent	Absent	Present	Absent	Present	Family CVD Absent		0.07	0	Non-CVD	Non-CVD
380	D140310	NON-CVD	26	Female	African	Single	Tertiary/Bachelors/Postrgraduate	Non-smoker	118	45	131	47	0.75	26.4	113	83	77	Not Diabetic	Absent	0	Absent	Absent	Absent	Present	Absent	Present	Family CVD Absent	0.12	0.48	0.08	Non-CVD	Non-CVD	Non-CVD	-1.53569	-8.04
381	D140311	NON-CVD	36	Male	East Indian	Married/Common-Law	Tertiary/Bachelors/Postrgraduate	Non-smoker	141	34	166	74	0.85	23.5	114	80	63	Not Diabetic	Absent	0	Absent	Absent	Absent	Present	Present	Present	Family CVD Present	1.65	2.93	1.85	Non-CVD	Non-CVD	Non-CVD	-0.22632	-4.85
382	D150312	NON-CVD	62	Male	Mixed	Married/Common-Law	Secondary/Diploma/Certificate		129	44	107	63	1.05	27.6	146	85	76	Diabetic	Absent	0	Absent	Absent	Absent	Present	Absent	Absent	Family CVD Present	26.37	29.55	28.38	CVD	CVD	CVD
383	D150313	NON-CVD	24	Male	East Indian	Single	Tertiary/Bachelors/Postrgraduate	Non-smoker	140	34	75	91	0.79	26	109	66	69	Diabetic	Absent	0	Absent	Absent	Absent	Present	Present	Present	Family CVD Absent	0.38	2.38	0.36	Non-CVD	Non-CVD	Non-CVD	-0.73394	-9.3
384	D150314	NON-CVD	30	Female	East Indian	Married/Common-Law	None and Primary	Non-smoker	143	36	500	7	0.78	22.2	115	82	93	Not Diabetic	Absent	0	Absent	Absent	Absent	Present	Absent	Present	Family CVD Absent	0.57	0.81	0.22	Non-CVD	Non-CVD	Non-CVD	-2.37636	-7.88
385	D150315	NON-CVD	26	Female	African	Single	Tertiary/Bachelors/Postrgraduate	Non-smoker	135	82	97	34	0.85	24.2	104	69	77	Not Diabetic	Absent	0	Absent	Absent	Absent	Present	Absent	Present	Family CVD Absent	0.03	0.27	0.05	Non-CVD	Non-CVD	Non-CVD	-1.2253	-7.82
386	D150316	NON-CVD	54	Female	Mixed	Single	Secondary/Diploma/Certificate	Non-smoker	142	46	354	25	0.86	26	98	70	77	Not Diabetic	Present	0	Absent	Absent	Absent	Absent	Absent	Absent	Family CVD Absent	2.28	3.26	1.98	Non-CVD	Non-CVD	Non-CVD	-0.11768	-3.61
387	D150317	NON-CVD	38	Female	East Indian	Married/Common-Law	None and Primary	Non-smoker	143	53	75	75	0.83	28.7	117	80	66	Not Diabetic	Absent	0	Absent	Absent	Absent	Present	Absent	Present	Family CVD Absent	0.92	1.15	0.72	Non-CVD	Non-CVD	Non-CVD	-1.37042	-4.44
388	D150319	NON-CVD	52	Female	East Indian	Married/Common-Law	Secondary/Diploma/Certificate	Non-smoker	174	51	221	79	0.95	21.9	123	81	85	Not Diabetic	Absent	0	Absent	Absent	Absent	Absent	Absent	Present	Family CVD Absent	4.75	3.79	3.15	Non-CVD	Non-CVD	Non-CVD	-0.73689	-3.06
389	D150320	NON-CVD	44	Female	Mixed	Married/Common-Law	None and Primary	Non-smoker	179	62	114	95	0.78	30.9	126	86	74	Not Diabetic	Present	0	Absent	Absent	Absent	Present	Absent	Present	Family CVD Present	2.36	3.13	1.67	Non-CVD	Non-CVD	Non-CVD	0.31452	0.59
390	D150321	NON-CVD	40	Female	East Indian	Married/Common-Law	None and Primary	Non-smoker	215	65	109	128	0.81	21	121	82	85	Not Diabetic	Absent	0	Absent	Absent	Absent	Absent	Present	Present	Family CVD Absent	1.73	1.48	0.78	Non-CVD	Non-CVD	Non-CVD	-1.00205	-3.15
391	D150322	NON-CVD	50	Female	African	Married/Common-Law	None and Primary		195	98	50	87	0.7	28.2	135	83	103	Not Diabetic	Absent	0	Absent	Absent	Absent	Absent	Absent	Absent	Family CVD Absent	2.9	2.05	1.73	Non-CVD	Non-CVD	Non-CVD
392	D150323	NON-CVD	45	Female	African	Married/Common-Law	None and Primary		170	94	91	59	0.9	23.4	111	63	79	Not Diabetic	Absent	0	Absent	Absent	Absent	Present	Absent	Present	Family CVD Absent	0.82	1.08	0.7	Non-CVD	Non-CVD	Non-CVD
393	D150327	NON-CVD	28	Female	East Indian	Married/Common-Law	Tertiary/Bachelors/Postrgraduate	Non-smoker	149	57	274	37	0.77	19.1	91	78	72	Not Diabetic	Absent	0	Absent	Absent	Absent	Absent	Absent	Absent	Family CVD Absent	0.06	0.41	0.08	Non-CVD	Non-CVD	Non-CVD	-1.6124	-6.56
394	D150328	NON-CVD	26	Female	East Indian	Single	Tertiary/Bachelors/Postrgraduate	Non-smoker	135	52	105	62	0.74	15.6	95	70	92	Not Diabetic	Absent	0	Absent	Absent	Absent	Present	Absent	Present	Family CVD Absent	0.05	0.38	0.06	Non-CVD	Non-CVD	Non-CVD	-1.2476	-7.65
395	D150329	NON-CVD	49	Female			Secondary/Diploma/Certificate	Non-smoker	117	27	72	76	0.91	32.6	119	70	82	Not Diabetic	Absent	0	Absent	Absent	Absent	Present	Absent	Present	Family CVD Present	4.69	5.56	3.42	Non-Differentiating range	Non-CVD	Non-CVD	-0.14737
396	D150330	NON-CVD	20	Male	African	Single	Secondary/Diploma/Certificate	Non-smoker	153	63	50	80	0.79	29.5	108	83	84	Not Diabetic	Absent	0	Absent	Absent	Absent	Absent	Absent	Absent	Family CVD Absent	0.01	0.6	0.04	Non-CVD	Non-CVD	Non-CVD	-1.39125	-9.12
397	D150331	NON-CVD	34	Female	East Indian	Married/Common-Law	Tertiary/Bachelors/Postrgraduate	Non-smoker	170	80	200	49	0.82	15.8	86	63	78	Not Diabetic	Absent	0	Absent	Absent	Absent	Absent	Absent	Absent	Family CVD Absent	0.08	0.46	0.17	Non-CVD	Non-CVD	Non-CVD	-0.93974	-5.26
398	D150332	NON-CVD	29	Female	East Indian	Married/Common-Law	Tertiary/Bachelors/Postrgraduate	Non-smoker	167	63	91	86	0.76	18.8	97	75	68	Not Diabetic	Absent	0	Absent	Absent	Absent	Absent	Absent	Present	Family CVD Present	0.1	0.75	0.2	Non-CVD	Non-CVD	Non-CVD	-0.51027	-3.27
399	D150333	NON-CVD	57	Male	East Indian	Married/Common-Law	None and Primary	Non-smoker	189	23	242	118	0.98	25.1	144	107	80	Not Diabetic	Absent	0	Absent	Absent	Absent	Absent	Present	Present	Family CVD Present	28.93	19.37	27.79	CVD	CVD	CVD	-0.7438	-3.49
400	D150334	NON-CVD	45	Female		Single	Secondary/Diploma/Certificate	Non-smoker	123	50	65	60	0.81	32.8	107	76	74	Not Diabetic	Absent	0	Absent	Absent	Absent	Present	Absent	Present	Family CVD Absent	1.13	1.68	1.1	Non-CVD	Non-CVD	Non-CVD	-0.97975	-5.39
401	D150335	NON-CVD		Female		Single	Secondary/Diploma/Certificate	Non-smoker	167	70	119	73	0.9	18.7	109	79	73	Not Diabetic	Absent	0	Absent	Absent	Absent	Absent	Absent	Absent	Family CVD Absent		0.06	0	Non-CVD	Non-CVD
402	D150336	NON-CVD	56	Female	African	Single	Secondary/Diploma/Certificate	Non-smoker	180	83	78	81	0.89	18.4	226	100	70	Not Diabetic	Present	0	Absent	Absent	Absent	Present	Present	Absent	Family CVD Absent	17.48	9.44	5.25	Non-Differentiating range	Non-CVD	Non-Differentiating range	0.82171	-1.41
403	D150337	NON-CVD	40	Female	African	Single	Tertiary/Bachelors/Postrgraduate	Non-smoker	158	53	113	82	0.81	27.5	159	95	62	Not Diabetic	Absent	0	Absent	Absent	Absent	Absent	Absent	Present	Family CVD Absent	3.81	2.18	0.98	Non-CVD	Non-CVD	Non-CVD	-0.81418	-5.69
404	D150338	NON-CVD	28	Male	Mixed	Single	Tertiary/Bachelors/Postrgraduate	Non-smoker	135	48	50	77	0.87	25.7	128	73	64	Not Diabetic	Absent	0	Absent	Absent	Absent	Present	Present	Present	Family CVD Present	0.38	1.75	0.31	Non-CVD	Non-CVD	Non-CVD	0.02601	-6.51
405	D150339	NON-CVD	32	Male	East Indian	Single	Secondary/Diploma/Certificate	Non-smoker	136	38	145	69	0.85	27.4	160	103	111	Not Diabetic	Absent	0	Absent	Absent	Absent	Present	Absent	Absent	Family CVD Absent	2.59	2.8	0.92	Non-CVD	Non-CVD	Non-CVD	-1.34093	-8.64
406	D150340	NON-CVD	27	Female	African	Single	Tertiary/Bachelors/Postrgraduate	Non-smoker	129	100	59	17.2	0.78	24.2	141	80	101	Not Diabetic	Absent	0	Absent	Absent	Absent	Absent	Absent	Absent	Family CVD Absent	0.12	0.33	0.12	Non-CVD	Non-CVD	Non-CVD	-1.2467	-7.97
407	D150341	NON-CVD	26	Male	African	Single	Tertiary/Bachelors/Postrgraduate	Non-smoker	134	59	50	65	0.83	20.3	96	66	69	Not Diabetic	Absent	0	Absent	Absent	Absent	Present	Absent	Absent	Family CVD Absent	0.04	0.7	0.03	Non-CVD	Non-CVD	Non-CVD	-0.7368	-8.74
408	D150342		30	Female	African	Single	None and Primary	Non-smoker	116	50	50	56	0.77	26	121	90	88	Not Diabetic	Absent	0	Absent	Absent	Absent	Present	Absent	Present	Family CVD Absent	0.28	0.65	0.15	Non-CVD	Non-CVD	Non-CVD	-1.9177	-7.16
409	D150343	NON-CVD	39	Male	African	Married/Common-Law	Secondary/Diploma/Certificate	Ex-smoker	135	39	181	59	0.88	29.3	117	77	73	Not Diabetic	Absent	0	Absent	Absent	Absent	Absent	Absent	Present	Family CVD Absent	5.08	3.01	1.72	Non-CVD	Non-CVD	Non-CVD	-0.44984	-6.51
410	D150344	NON-CVD	31	Male	East Indian	Married/Common-Law	Tertiary/Bachelors/Postrgraduate	Non-smoker	181	28	357	82	0.9	28.8	132	84	82	Not Diabetic	Present	0	Absent	Absent	Absent	Absent	Present	Present	Family CVD Present	2.53	3.71	1.9	Non-CVD	Non-CVD	Non-CVD	0.27668	-4.62
411	D150345	NON-CVD	47	Male	East Indian	Single	None and Primary	Non-smoker	193	29	317	101	0.98	28.3	151	95	86	Not Diabetic	Absent	0	Absent	Absent	Absent	Present	Absent	Absent	Family CVD Absent	16.89	9.03	8.11	Non-Differentiating range	Non-Differentiating range	Non-Differentiating range	-1.19644	-7.75
412	D160324	NON-CVD	55		East Indian	Married/Common-Law	None and Primary	Non-smoker	198	38	55	149	0.93	29.8	120	84	44	Not Diabetic	Present	0	Absent	Absent	Absent	Absent	Present	Absent	Family CVD Present	8.29	9.45	0	Non-Differentiating range	Non-CVD	Non-CVD
413	D160325	NON-CVD	32	Male	African	Married/Common-Law	Secondary/Diploma/Certificate		196	27	195	130	0.82	29.3	124	79	65	Not Diabetic	Absent	0	Absent	Absent	Absent	Absent	Absent	Absent	Family CVD Absent	2.74	3.01	0.5	Non-CVD	Non-CVD	Non-CVD
414	D160346	NON-CVD	34	Male	East Indian	Married/Common-Law	Secondary/Diploma/Certificate	Non-smoker	135	73	69	49	0.77	23	105	80	73	Not Diabetic	Absent	0	Absent	Absent	Absent	Present	Absent	Present	Family CVD Absent	0.23	1.01	0.41	Non-CVD	Non-CVD	Non-CVD	-1.07691	-6.42
415	D160347	NON-CVD	66	Male	African	Married/Common-Law	None and Primary	Non-smoker	145	45	174	65	0.87	20.3	108	72	59	Not Diabetic	Present	0	Absent	Absent	Absent	Present	Absent	Absent	Family CVD Absent	11.57	9.7	8.98	Non-Differentiating range	Non-Differentiating range	Non-Differentiating range	0.65634	-1.02
416	D160348	NON-CVD	54	Female	East Indian	Married/Common-Law	Secondary/Diploma/Certificate	Non-smoker	259	62	386	120	0.82	23.3	120	92	68	Not Diabetic	Present	0	Absent	Absent	Absent	Present	Absent	Present	Family CVD Absent	6.23	4.77	4.14	Non-CVD	Non-CVD	Non-CVD	0.09682	-0.24
417	D160349	NON-CVD	50	Male	East Indian	Married/Common-Law	Secondary/Diploma/Certificate	Non-smoker	139	35	113	81	0.93	28.4	133	97	72	Not Diabetic	Absent	0	Absent	Absent	Absent	Absent	Absent	Present	Family CVD Absent	9.57	5.93	6.41	Non-Differentiating range	Non-Differentiating range	Non-CVD	-0.83993	-4.91
418	D160350	NON-CVD	50	Male	Mixed	Married/Common-Law	Secondary/Diploma/Certificate	Non-smoker	106	31	136	47	0.87	24.7	130	96	66	Not Diabetic	Present	0	Absent	Absent	Absent	Absent	Present	Absent	Family CVD Absent	7.76	5.03	3.2	Non-Differentiating range	Non-CVD	Non-CVD	-0.15109	-3.51
419	D160351	NON-CVD	30	Male	African	Married/Common-Law	Secondary/Diploma/Certificate	Non-smoker	120	62	91	40	0.78	26.9	136	75	57	Not Diabetic	Absent	0	Absent	Absent	Absent	Absent	Absent	Present	Family CVD Absent	0.39	1.24	0.17	Non-CVD	Non-CVD	Non-CVD	-0.8946	-7.19
420	D160352	NON-CVD	37	Male	East Indian	Single	Secondary/Diploma/Certificate	Non-smoker	149	36	160	81	0.9	22	121	84	81	Not Diabetic	Absent	0	Absent	Absent	Absent	Absent	Absent	Present	Family CVD Absent	2.31	2.61	1.13	Non-CVD	Non-CVD	Non-CVD	-1.02065	-8.01
421	D160353	NON-CVD	31	Male	East Indian		Tertiary/Bachelors/Postrgraduate	Non-smoker	169	56	100	93	0.9	24.9	126	86	89	Not Diabetic	Present	0	Absent	Absent	Absent	Absent	Absent	Absent	Family CVD Absent	0.7	1.68	0.38	Non-CVD	Non-CVD	Non-CVD	0.15372
422	D160354	NON-CVD	57	Female	African	Divorced/Separated/Widowed	None and Primary	Non-smoker	164	93	100	52	0.85	33.2	156	106	69	Not Diabetic	Absent	0	Absent	Absent	Absent	Present	Absent	Present	Family CVD Present	6.02	6.57	5.65	Non-Differentiating range	Non-CVD	Non-CVD	-0.5894	-1.82
423	D160355	NON-CVD	35	Male	East Indian	Single	Secondary/Diploma/Certificate	Non-smoker	194	33	500	61	0.87	25.1	109	83	68	Not Diabetic	Absent	0	Absent	Absent	Absent	Absent	Absent	Present	Family CVD Absent	1.99	2.73	0.95	Non-CVD	Non-CVD	Non-CVD	-1.55565	-9.77
424	D160356	NON-CVD	29	Female	East Indian	Married/Common-Law	Secondary/Diploma/Certificate	Non-smoker	163	62	80	85	0.78	21.1	108	90	88	Not Diabetic	Absent	0	Absent	Absent	Absent	Present	Absent	Absent	Family CVD Present	0.17	0.84	0.26	Non-CVD	Non-CVD	Non-CVD	-1.0384	-3.24
425	D160357	NON-CVD	23	Female	East Indian	Single	Secondary/Diploma/Certificate	Non-smoker	146	88	84	91	0.74	20.7	123	77	79	Not Diabetic	Absent	0	Absent	Absent	Absent	Present	Absent	Absent	Family CVD Absent	0.04	0.26	0.08	Non-CVD	Non-CVD	Non-CVD	-1.18423	-6.75
426	D160358	NON-CVD	26	Male	East Indian	Single	Tertiary/Bachelors/Postrgraduate	Non-smoker	186	38	248	98	0.82	22.5	139	90	84	Not Diabetic	Absent	0	Absent	Absent	Absent	Absent	Absent	Absent	Family CVD Absent	0.87	2.08	0.17	Non-CVD	Non-CVD	Non-CVD	-1.07597	-9.32
427	D160359	NON-CVD	28	Female	African	Single	Tertiary/Bachelors/Postrgraduate	Non-smoker	143	56	95	69	0.68	21.7	94	84	69	Not Diabetic	Absent	0	Absent	Absent	Absent	Present	Present	Present	Family CVD Present	0.07	0.69	0.11	Non-CVD	Non-CVD	Non-CVD	-0.90673	-5.27
428	D160360	NON-CVD	30	Female	East Indian	Married/Common-Law	Tertiary/Bachelors/Postrgraduate	Non-smoker	151	66	179	50	0.67	15.7	88	77	67	Not Diabetic	Absent	0	Absent	Absent	Absent	Present	Present	Present	Family CVD Present	0.05	0.66	0.19	Non-CVD	Non-CVD	Non-CVD	-0.82722	-3.86
429	D160361	NON-CVD	51	Female	East Indian	Divorced/Separated/Widowed	None and Primary	Non-smoker	168	42	113	104	0.81	24.2	116	79	60	Not Diabetic	Absent	0	Absent	Absent	Absent	Absent	Absent	Absent	Family CVD Absent	4.5	3.66	2.93	Non-CVD	Non-CVD	Non-CVD	-0.91838	-4.36
430	D160362	NON-CVD	26	Female	East Indian	Married/Common-Law	None and Primary	Non-smoker	158	40	163	86	0.79	21.9	118	96	72	Not Diabetic	Absent	0	Absent	Absent	Absent	Present	Present	Present	Family CVD Present	0.32	1.02	0.26	Non-CVD	Non-CVD	Non-CVD	-1.62995	-4.34
431	D160363	NON-CVD	47		East Indian		Secondary/Diploma/Certificate	Non-smoker	195	22	170	139	0.95	25.9	135	101	58	Not Diabetic	Absent	0	Absent	Absent	Absent	Present	Absent	Present	Family CVD Absent	12.27	4.87	0	Non-CVD	Non-CVD	Non-Differentiating range
432	D160364	NON-CVD	27	Male	African	Single	Tertiary/Bachelors/Postrgraduate	Non-smoker	115	25	187	52.6	0.77	21.2	121	77	65	Not Diabetic	Absent	0	Absent	Absent	Absent	Present	Present	Absent	Family CVD Absent	0.55	1.42	0.08	Non-CVD	Non-CVD	Non-CVD	-1.18012	-10.22
433	D160365	NON-CVD	40	Female	East Indian		Tertiary/Bachelors/Postrgraduate		147	64	78	67	0.68	17.6	97	96	90	Not Diabetic	Absent	0	Absent	Absent	Absent	Present	Present	Present	Family CVD Present	0.4	1.52	0.83	Non-CVD	Non-CVD	Non-CVD
434	D160366	NON-CVD	29	Female	East Indian	Single	Tertiary/Bachelors/Postrgraduate	Non-smoker	129	38	95	72	0.78	24.2	121	87	74	Not Diabetic	Absent	0	Absent	Absent	Absent	Present	Absent	Present	Family CVD Present	0.47	1.22	0.44	Non-CVD	Non-CVD	Non-CVD	-0.81088	-5.52
435	D160367	NON-CVD	32	Male	East Indian	Married/Common-Law	Tertiary/Bachelors/Postrgraduate	Non-smoker	161	43	341	49	1.07	30.8	140	85	87	Not Diabetic	Absent	0	Absent	Absent	Absent	Present	Absent	Present	Family CVD Absent	1.72	2.39	0.81	Non-CVD	Non-CVD	Non-CVD	-0.97462	-7.72
436	D160368	NON-CVD	23	Female	Mixed	Single	Tertiary/Bachelors/Postrgraduate	Non-smoker	168	32	215	93	0.8	27.2	118	87	63	Not Diabetic	Absent	0	Absent	Absent	Absent	Present	Absent	Absent	Family CVD Absent	0.29	0.58	0.11	Non-CVD	Non-CVD	Non-CVD	-1.6993	-8.7
437	D160369	NON-CVD	25	Female	Mixed		Secondary/Diploma/Certificate	Non-smoker	123	44	50	69	0.71	15.4	94	74	78	Not Diabetic	Absent	0	Absent	Absent	Absent	Absent	Present	Absent	Family CVD Absent	0.04	0.38	0.03	Non-CVD	Non-CVD	Non-CVD	-1.6118
438	D160370	NON-CVD	30	Female	East Indian	Married/Common-Law	Tertiary/Bachelors/Postrgraduate	Non-smoker	238	41	182	161	0.75	24	101	62	52	Not Diabetic	Absent	0	Absent	Absent	Absent	Absent	Present	Present	Family CVD Present	0.6	1.45	0.43	Non-CVD	Non-CVD	Non-CVD	0.02973	-2.92
439	D160371	NON-CVD	18	Male	Mixed	Single	Secondary/Diploma/Certificate	Non-smoker	127	41	50	76	0.78	20.2	112	73	63	Not Diabetic	Absent	0	Absent	Absent	Absent	Present	Present	Present	Family CVD Absent	0.01	0.66	0.03	Non-CVD	Non-CVD	Non-CVD	-1.2945	-9.85
440	D160372	NON-CVD	18	Male	East Indian	Single	Secondary/Diploma/Certificate	Non-smoker	106	41	110	43	0.76	17.7	101	60	63	Not Diabetic	Absent	0	Absent	Absent	Absent	Present	Absent	Present	Family CVD Absent	0	0.51	0.05	Non-CVD	Non-CVD	Non-CVD	-1.24749	-10.43
441	D160373	NON-CVD	17	Male	Mixed		Secondary/Diploma/Certificate	Non-smoker	122	42	98	60	0.79	24.5	131	92	102	Diabetic	Absent	0	Absent	Absent	Absent	Present	Absent	Present	Family CVD Absent	0.05	1.68	0.25	Non-CVD	Non-CVD	Non-CVD	-1.73426
442	D160374	NON-CVD	52	Female	Mixed		None and Primary	Non-smoker	169	49	360	48	0.81	17.7	99	82	67	Not Diabetic	Present	0	Absent	Absent	Absent	Absent	Absent	Absent	Family CVD Absent	2.39	2.99	1.53	Non-CVD	Non-CVD	Non-CVD	-0.58561
443	D160375	NON-CVD	32	Female	Mixed	Married/Common-Law	None and Primary	Non-smoker	146	41	118	82	0.8	28.9	104	84	86	Not Diabetic	Absent	0	Absent	Absent	Absent	Present	Present	Present	Family CVD Absent	0.41	0.79	0.2	Non-CVD	Non-CVD	Non-CVD	-1.8288	-5.47
444	D160376	NON-CVD	48	Female	Mixed	Divorced/Separated/Widowed	Secondary/Diploma/Certificate	Non-smoker	150	63	500		0.81	24	99	73	75	Not Diabetic	Absent	0	Absent	Absent	Absent	Absent	Absent	Present	Family CVD Absent	1.04	1.73	0.94	Non-CVD	Non-CVD	Non-CVD
445	D160377	NON-CVD	32	Male	Other non-mixed	Single	None and Primary	Non-smoker	135	30	187	68	0.76	21	106	78	77	Not Diabetic	Absent	0	Absent	Absent	Absent	Present	Absent	Present	Family CVD Absent	0.77	1.65	0.29	Non-CVD	Non-CVD	Non-CVD	-1.55386	-9.17
446	D170378	NON-CVD	26	Female	African	Single	Tertiary/Bachelors/Postrgraduate	Non-smoker	166	78	106	66	0.75	34.9	130	79	80	Not Diabetic	Absent	0	Absent	Absent	Absent	Present	Absent	Present	Family CVD Absent	0.17	0.42	0.17	Non-CVD	Non-CVD	Non-CVD	-1.07914	-7.27
447	D170379	NON-CVD	29	Female	African	Married/Common-Law	Tertiary/Bachelors/Postrgraduate	Non-smoker	169	84	55	74	0.76	24.5	135	91	73	Not Diabetic	Absent	0	Absent	Absent	Absent	Present	Absent	Present	Family CVD Absent	0.31	0.51	0.16	Non-CVD	Non-CVD	Non-CVD	-1.17134	-5.15
448	D170380	NON-CVD	36	Female	East Indian	Married/Common-Law	Tertiary/Bachelors/Postrgraduate	Non-smoker	224	49	155	143	0.81	23.3	138	101	100	Not Diabetic	Absent	0	Absent	Absent	Absent	Present	Absent	Present	Family CVD Absent	2.86	1.72	0.78	Non-CVD	Non-CVD	Non-CVD	-1.01097	-3.96
449	D170381	NON-CVD	58	Male	East Indian	Divorced/Separated/Widowed	Secondary/Diploma/Certificate	Non-smoker	203	43	203	119	0.85	19.4	137	90	89	Not Diabetic	Absent	0	Absent	Absent	Absent	Absent	Absent	Present	Family CVD Absent	18.63	12.27	13.39	Non-Differentiating range	Non-Differentiating range	Non-Differentiating range	-0.19551	-4.86
450	D170382	NON-CVD	27	Female	Mixed	Single	Tertiary/Bachelors/Postrgraduate		137	93	71	30	0.78	19.2	113	90	117	Not Diabetic	Absent	0	Absent	Absent	Absent	Absent	Absent	Absent	Family CVD Absent	0.05	0.28	0.05	Non-CVD	Non-CVD	Non-CVD
451	D170383	NON-CVD	29	Female	Mixed		Secondary/Diploma/Certificate	Non-smoker	160	64	52	86	0.76	16.8	104	75	73	Not Diabetic	Absent	0	Absent	Absent	Absent	Absent	Absent	Absent	Family CVD Absent	0.13	0.48	0.07	Non-CVD	Non-CVD	Non-CVD	-1.26125
452	D170384	NON-CVD	51	Female	Mixed	Married/Common-Law	Secondary/Diploma/Certificate	Non-smoker	157	58	77	84	0.77	26.4	176	121	90	Not Diabetic	Absent	0	Absent	Absent	Absent	Present	Absent	Absent	Family CVD Present	9.49	8.46	4.52	Non-Differentiating range	Non-CVD	Non-CVD	-0.60082	-0.7
453	D170385	NON-CVD	42	Female	East Indian	Married/Common-Law	None and Primary	Non-smoker	182	30	433	65.4	0.74	21.4	114	99	84	Not Diabetic	Absent	0	Absent	Absent	Absent	Present	Present	Present	Family CVD Present	3.71	3.81	2.03	Non-CVD	Non-CVD	Non-CVD	-1.70234	-4.14
454	D170386	NON-CVD	43	Male	East Indian	Married/Common-Law	None and Primary	Non-smoker	160	31	51	118	0.94	23.6	113	80	64	Not Diabetic	Absent	0	Absent	Absent	Absent	Present	Present	Absent	Family CVD Absent	4.63	3.79	2.8	Non-CVD	Non-CVD	Non-CVD	-0.92658	-5.45
455	D170387	NON-CVD	34	Female	East Indian	Married/Common-Law	Tertiary/Bachelors/Postrgraduate	Non-smoker	156	93	50	53	0.76	18.6	102	72	78	Not Diabetic	Absent	0	Absent	Absent	Absent	Present	Absent	Present	Family CVD Absent	0.13	0.43	0.21	Non-CVD	Non-CVD	Non-CVD	-0.94455	-4.93
456	D170388	NON-CVD	28	Female	African	Married/Common-Law	Tertiary/Bachelors/Postrgraduate	Non-smoker	116	33	54	73	0.84	22.1	107	72	91	Not Diabetic	Absent	0	Absent	Absent	Absent	Present	Absent	Present	Family CVD Absent	0.24	0.62	0.08	Non-CVD	Non-CVD	Non-CVD	-1.17507	-6.12
457	D170389	NON-CVD	37	Male	East Indian	Married/Common-Law	Tertiary/Bachelors/Postrgraduate	Non-smoker	252	43	150	179	0.85	26.8	111	102	76	Not Diabetic	Present	0	Absent	Absent	Absent	Present	Present	Present	Family CVD Absent	2.72	3.78	1.42	Non-CVD	Non-CVD	Non-CVD	0.0726	-3.01
458	D170390	NON-CVD		Male	East Indian	Married/Common-Law	Tertiary/Bachelors/Postrgraduate	Non-smoker	189	40	201	109	0.87	22.9	105	86	84	Not Diabetic	Present	0	Absent	Absent	Absent	Absent	Present	Present	Family CVD Absent		0.32	0	Non-CVD	Non-CVD
459	D170391	NON-CVD	30	Female	East Indian	Married/Common-Law	Tertiary/Bachelors/Postrgraduate	Non-smoker	141	36	100	85	0.9	22	117	84	58	Not Diabetic	Absent	0	Absent	Absent	Absent	Absent	Present	Absent	Family CVD Absent	0.59	0.83	0.22	Non-CVD	Non-CVD	Non-CVD	-1.29286	-5.8
460	D170392	NON-CVD	32	Male	African	Single	Secondary/Diploma/Certificate	Ex-smoker	113	61	53	42	0.86	23.5	129	99	66	Not Diabetic	Absent	0	Absent	Absent	Absent	Present	Absent	Present	Family CVD Absent	1.31	1.52	0.5	Non-CVD	Non-CVD	Non-CVD	-1.02007	-8.4
461	D170393	NON-CVD	24	Female	Mixed	Single	None and Primary	Non-smoker	182	58	83	107	0.63	20	109	70	84	Not Diabetic	Absent	0	Absent	Absent	Absent	Absent	Absent	Present	Family CVD Absent	0.09	0.41	0.04	Non-CVD	Non-CVD	Non-CVD	-1.41794	-7
462	D170394	NON-CVD		Female	East Indian	Married/Common-Law	None and Primary	Non-smoker	156	32	86	107	0.79	21.1	108	79	83	Not Diabetic	Absent	0	Absent	Absent	Absent	Present	Absent	Present	Family CVD Absent		0.1	0	Non-CVD	Non-CVD
463	D170395	NON-CVD		Female	Mixed	Single	Tertiary/Bachelors/Postrgraduate	Non-smoker	126	40	100	65	0.67	18.1	106	76	80	Not Diabetic	Absent	0	Absent	Absent	Absent	Present	Absent	Present	Family CVD Absent		0.08	0	Non-CVD	Non-CVD
464	D170396	NON-CVD	29	Male	East Indian	Single	Tertiary/Bachelors/Postrgraduate	Non-smoker	173	27	152	116	0.9	33.7	144	100	62	Not Diabetic	Absent	0	Absent	Absent	Absent	Absent	Absent	Present	Family CVD Present	2.49	3.7	2.13	Non-CVD	Non-CVD	Non-CVD	-0.67525	-7.37
465	D170397	NON-CVD	32	Female	African	Married/Common-Law	Tertiary/Bachelors/Postrgraduate	Non-smoker	156	65	50	81	0.74	28	109	77	54	Not Diabetic	Absent	0	Absent	Absent	Absent	Absent	Absent	Present	Family CVD Absent	0.25	0.61	0.18	Non-CVD	Non-CVD	Non-CVD	-0.95134	-4.83
466	D170398	NON-CVD	39	Female	Mixed	Married/Common-Law	None and Primary	Non-smoker	182	100	78	66.4	0.71	14.9	101	96	81	Not Diabetic	Absent	0	Absent	Absent	Absent	Absent	Absent	Absent	Family CVD Absent	0.29	0.61	0.27	Non-CVD	Non-CVD	Non-CVD	-1.81701	-4.04
467	D180399	NON-CVD	18	Male	East Indian	Single	Secondary/Diploma/Certificate	Non-smoker	117	33	56	73	0.76	15.2	103	72	58	Not Diabetic	Absent	0	Absent	Absent	Absent	Absent	Absent	Absent	Family CVD Absent	0.01	0.63	0.05	Non-CVD	Non-CVD	Non-CVD	-1.42277	-10.15
468	D180400	NON-CVD	21	Male	African	Single	Secondary/Diploma/Certificate	Non-smoker	107	29	126	53	0.78	23.5	104	77	81	Not Diabetic	Absent	0	Absent	Absent	Absent	Present	Absent	Absent	Family CVD Absent	0.03	0.75	0.03	Non-CVD	Non-CVD	Non-CVD	-1.62964	-10.42
469	D180401	NON-CVD	19	Male	East Indian	Single	Secondary/Diploma/Certificate	Ex-smoker	134	48	50	76	0.75	25.1	111	69	73	Not Diabetic	Absent	0	Absent	Absent	Absent	Present	Absent	Absent	Family CVD Present	0.06	1.05	0.56	Non-CVD	Non-CVD	Non-CVD	-0.09088	-7.61
470	D180402	NON-CVD	19	Male	East Indian	Single	Secondary/Diploma/Certificate	Ex-smoker	119	31	62	76	0.77	20.3	114	86	109	Not Diabetic	Absent	0	Absent	Absent	Absent	Present	Absent	Present	Family CVD Absent	0.13	0.96	0.2	Non-CVD	Non-CVD	Non-CVD	-1.21091	-10.12
471	D180403	NON-CVD	20	Female	East Indian	Single	Secondary/Diploma/Certificate	Non-smoker	139	54	57	73	0.71	21.1	110	68	75	Not Diabetic	Absent	0	Absent	Absent	Absent	Present	Absent	Present	Family CVD Present	0.02	0.47	0.15	Non-CVD	Non-CVD	Non-CVD	-0.83524	-6.12
472	D180404	NON-CVD	23	Male	East Indian	Single	Secondary/Diploma/Certificate	Non-smoker	185	18	339	99	0.76	24.3	142	88	98	Not Diabetic	Absent	0	Absent	Absent	Absent	Present	Present	Present	Family CVD Present	1.53	3.12	0.93	Non-CVD	Non-CVD	Non-CVD	-1.488	-10.69
473	D180405	NON-CVD	36	Male	East Indian	Married/Common-Law	Secondary/Diploma/Certificate	Non-smoker	173	32	172	106	0.95	27.7	147	96	58	Not Diabetic	Absent	0	Absent	Absent	Absent	Absent	Absent	Present	Family CVD Absent	5.33	4.04	1.85	Non-CVD	Non-CVD	Non-CVD	-1.11728	-6.7
474	D180406	NON-CVD	21	Male	East Indian	Single	Secondary/Diploma/Certificate	Non-smoker	141	48	63	80	0.76	16.5	103	74	87	Not Diabetic	Absent	0	Absent	Absent	Absent	Absent	Absent	Absent	Family CVD Absent	0.02	0.69	0.05	Non-CVD	Non-CVD	Non-CVD	-1.24696	-9.28
475	D180407	NON-CVD	19	Male	East Indian	Single	Secondary/Diploma/Certificate	Non-smoker	140	38	138	74	0.89	32.4	167	92	69	Not Diabetic	Absent	0	Absent	Absent	Absent	Present	Present	Present	Family CVD Present	0.2	1.97	1.05	Non-CVD	Non-CVD	Non-CVD	-0.78885	-8.16
476	D180408	NON-CVD	51	Male	East Indian	Married/Common-Law	Secondary/Diploma/Certificate	Non-smoker	201	59	326	77	0.89	19.3	142	102	106	Diabetic	Absent	0	Absent	Absent	Absent	Absent	Absent	Present	Family CVD Absent	17.08	15.36	13.77	CVD	Non-Differentiating range	Non-Differentiating range	-0.80779	-4.56
477	D180409	NON-CVD	54	Female	Mixed	Single	Secondary/Diploma/Certificate	Non-smoker	164	47	85	99	0.84	35.8	134	82	85	Diabetic	Present	0	Absent	Absent	Absent	Present	Absent	Present	Family CVD Present	16.02	20.05	11.18	CVD	Non-Differentiating range	Non-Differentiating range	0.98306	0.05
478	D180410	NON-CVD	18	Female	East Indian	Single	Secondary/Diploma/Certificate	Non-smoker	146	45	99	81	0.78	13.3	76	65	65	Not Diabetic	Absent	0	Absent	Absent	Absent	Absent	Absent	Present	Family CVD Absent	0	0.2	0.03	Non-CVD	Non-CVD	Non-CVD	-1.71137	-8.44
479	D180411	NON-CVD	22	Female	Mixed	Single	Secondary/Diploma/Certificate	Non-smoker	140	50	59	79	0.76	23.8	100	74	70	Not Diabetic	Absent	0	Absent	Absent	Absent	Absent	Absent	Absent	Family CVD Absent	0.03	0.32	0.05	Non-CVD	Non-CVD	Non-CVD	-1.57482	-7.8
480	D180412	NON-CVD	24	Female	African		Secondary/Diploma/Certificate	Non-smoker	149	40	89	98	0.84	26	94	65	77	Not Diabetic	Absent	0	Absent	Absent	Absent	Absent	Absent	Present	Family CVD Absent	0.06	0.41	0.05	Non-CVD	Non-CVD	Non-CVD	-1.31778
481	D180413	NON-CVD	35	Male	East Indian	Married/Common-Law	Secondary/Diploma/Certificate	Ex-smoker	165	24	178	105	1.16	27.7	113	79	104	Not Diabetic	Absent	0	Absent	Absent	Absent	Present	Absent	Present	Family CVD Absent	6.53	3.34	2.87	Non-CVD	Non-CVD	Non-CVD	-0.76475	-7.68
482	D180414	NON-CVD	51	Female	Mixed	Divorced/Separated/Widowed	None and Primary	Non-smoker	152	48	304	43	0.77	26.4	165	92	68	Not Diabetic	Absent	0	Absent	Absent	Absent	Present	Absent	Present	Family CVD Present	9.39	8.55	4.27	Non-Differentiating range	Non-CVD	Non-CVD	-0.60492	-3.55
483	D190415	NON-CVD	33	Male	East Indian	Single	Secondary/Diploma/Certificate	Non-smoker	123	31	156	61	0.95	24.5	114	77	96	Not Diabetic	Absent	0	Absent	Absent	Absent	Absent	Absent	Present	Family CVD Present	1	2.33	1.2	Non-CVD	Non-CVD	Non-CVD	-0.58003	-7
484	D190416	NON-CVD	31	Male	East Indian	Married/Common-Law	None and Primary	Non-smoker	185	34	122	126	0.97	21.7	110	90	82	Not Diabetic	Absent	0	Absent	Absent	Absent	Absent	Absent	Absent	Family CVD Absent	1.02	2.06	0.38	Non-CVD	Non-CVD	Non-CVD	-1.52764	-6.78
485	D190417	NON-CVD	48	Male	East Indian	Married/Common-Law	None and Primary	Non-smoker	164	25	128	113	1.02	36.9	122	91	93	Not Diabetic	Absent	0	Absent	Absent	Absent	Absent	Absent	Present	Family CVD Absent	10.92	6.16	7.83	Non-Differentiating range	Non-Differentiating range	Non-Differentiating range	-1.20457	-5.76
486	D190418	NON-CVD		Female	East Indian	Single	Tertiary/Bachelors/Postrgraduate	Non-smoker	101	29	67	58	0.73	19.2	106	80	95	Not Diabetic	Absent	0	Absent	Absent	Absent	Present	Absent	Present	Family CVD Absent		0.08	0	Non-CVD	Non-CVD
487	D190419	NON-CVD	20	Female	East Indian	Single	Tertiary/Bachelors/Postrgraduate	Non-smoker	111	42	94	50	0.61	17.4	99	67	72	Not Diabetic	Absent	0	Absent	Absent	Absent	Present	Present	Present	Family CVD Present	0.01	0.45	0.11	Non-CVD	Non-CVD	Non-CVD	-0.82672	-6.72
488	D190420	NON-CVD	22	Male	East Indian	Single	Tertiary/Bachelors/Postrgraduate	Non-smoker	157	51	65	93	0.74	25.9	129	79	65	Not Diabetic	Absent	0	Absent	Absent	Absent	Absent	Absent	Present	Family CVD Absent	0.1	1.05	0.1	Non-CVD	Non-CVD	Non-CVD	-0.79844	-8.93
489	D190421	NON-CVD	21	Female	Mixed		Secondary/Diploma/Certificate	Non-smoker	151	46	111	82	0.78	22.3	104	75	93	Not Diabetic	Absent	0	Absent	Absent	Absent	Present	Absent	Absent	Family CVD Present	0.04	0.55	0.1	Non-CVD	Non-CVD	Non-CVD	-1.05672
490	D190422	NON-CVD	21	Male	Mixed	Single	Secondary/Diploma/Certificate	Non-smoker	159	28	59	119	0.84	22.2	113	82	80	Not Diabetic	Absent	0	Absent	Absent	Absent	Absent	Absent	Present	Family CVD Absent	0.12	1.14	0.05	Non-CVD	Non-CVD	Non-CVD	-1.44555	-9.82
491	D190423	NON-CVD	20	Male	East Indian	Single	Secondary/Diploma/Certificate	Non-smoker	100	37	69	49.2	0.77	20	137	94	69	Not Diabetic	Absent	0	Absent	Absent	Absent	Absent	Absent	Absent	Family CVD Absent	0.05	0.9	0.09	Non-CVD	Non-CVD	Non-CVD	-1.69915	-10.09
492	D190424																			0	Absent	Absent	Absent						0.03	0	Non-CVD	Non-CVD
493	D190425	NON-CVD	21	Female	East Indian	Single	Secondary/Diploma/Certificate	Non-smoker	136	52	73	69	0.7	17	106	75	67	Not Diabetic	Absent	0	Absent	Absent	Absent	Absent	Present	Absent	Family CVD Absent	0.03	0.3	0.06	Non-CVD	Non-CVD	Non-CVD	-1.62879	-8.06
494	D190426	NON-CVD	21	Male	East Indian	Single	Secondary/Diploma/Certificate	Non-smoker	128	49	50	69	0.79	17.2	111	86	79	Not Diabetic	Absent	0	Absent	Absent	Absent	Present	Absent	Present	Family CVD Absent	0.02	0.7	0.06	Non-CVD	Non-CVD	Non-CVD	-1.52249	-9.4
495	D190427	NON-CVD	18	Female	East Indian	Single	Secondary/Diploma/Certificate	Non-smoker	100	44	50	46	0.73	15.3	93	61	68	Not Diabetic	Absent	0	Absent	Absent	Absent	Present	Present	Present	Family CVD Present	0	0.34	0.1	Non-CVD	Non-CVD	Non-CVD	-1.02965	-6.89
496	D190428	NON-CVD	18	Male	Mixed	Single	Secondary/Diploma/Certificate	Ex-smoker	124	66	50	48	0.83	29.5	116	76	59	Not Diabetic	Absent	0	Absent	Absent	Absent	Absent	Absent	Absent	Family CVD Absent	0.02	0.51	0.14	Non-CVD	Non-CVD	Non-CVD	-0.93013	-9.91
497	D190429	NON-CVD	18	Female	East Indian	Single	Secondary/Diploma/Certificate	Non-smoker	106	32	50	64	0.7	13.6	104	72	63	Not Diabetic	Absent	0	Absent	Absent	Absent	Present	Present	Absent	Family CVD Present	0.01	0.47	0.13	Non-CVD	Non-CVD	Non-CVD	-1.21006	-6.98
498	D190430	NON-CVD	19	Male	East Indian	Single	Secondary/Diploma/Certificate	Non-smoker	114	42	129	42	0.74	16.8	109	73	112	Not Diabetic	Absent	0	Absent	Absent	Absent	Absent	Absent	Absent	Family CVD Absent	0.01	0.62	0.05	Non-CVD	Non-CVD	Non-CVD	-1.49582	-10.39
499	D190431	NON-CVD	28	Male	Mixed	Single	Tertiary/Bachelors/Postrgraduate	Non-smoker	146	34	90	95	0.84	24.6	111	71	81	Not Diabetic	Absent	0	Absent	Absent	Absent	Present	Absent	Absent	Family CVD Present	0.41	1.85	0.27	Non-CVD	Non-CVD	Non-CVD	-0.1336	-6.87
500	D200003	NON-CVD	34	Female	Mixed	Single	Tertiary/Bachelors/Postrgraduate	Non-smoker	165	51	50	104	0.78	29.7	131	90		Not Diabetic	Absent	0	Absent	Absent	Absent	Present	Absent	Absent	Family CVD Absent	1.19	1.11	0.39	Non-CVD	Non-CVD	Non-CVD	-0.9635	-5.94
501	D200004	NON-CVD	24	Female	African	Single	Tertiary/Bachelors/Postrgraduate	Non-smoker	149	70	50	69	0.75	20.7	111	68	98	Not Diabetic	Absent	0	Absent	Absent	Absent	Absent	Absent	Present		0.05	0.32	0.04	Non-CVD	Non-CVD	Non-CVD
502	D200005	NON-CVD	77	Female	African	Married/Common-Law	Secondary/Diploma/Certificate	Non-smoker	134	46	50	78	1.02	27.7	140	80	0	Diabetic	Absent	0	Absent	Absent	Absent	Absent	Absent	Present	Family CVD Absent	30.67	50.48	27.58	CVD	CVD	CVD	0.24244	0.17
503	D200006	NON-CVD	44	Female	African	Single	Secondary/Diploma/Certificate	Non-smoker	198	55	99	123	0.86	27.8	121	85	95	Not Diabetic	Absent	0	Absent	Absent	Absent	Present	Absent	Present	Family CVD Absent	2.75	2.15	0.95	Non-CVD	Non-CVD	Non-CVD	-0.78364	-4.48
504	D200007	NON-CVD	56	Male	Mixed		Secondary/Diploma/Certificate	Non-smoker	203	58	316	81	0.84	23	118	89	74	Not Diabetic	Absent	0	Absent	Absent	Absent	Absent	Absent	Present	Family CVD Absent	9.11	7.29	7.04	Non-Differentiating range	Non-Differentiating range	Non-CVD	-0.51792
505	D200008	NON-CVD	59	Female	East Indian	Single	Secondary/Diploma/Certificate		216	40	108	154	0.92	25.5	107	73	64	Not Diabetic	Absent	0	Absent	Absent	Absent	Absent	Absent	Present	Family CVD Absent	7.72	7.01	6.99	Non-Differentiating range	Non-Differentiating range	Non-CVD
506	D200009	NON-CVD	43	Male	East Indian	Married/Common-Law	Secondary/Diploma/Certificate	Non-smoker	158	59	50	89	0.89	20.7	134	101	84	Not Diabetic	Absent	0	Absent	Absent	Absent	Present	Present	Present	Family CVD Absent	3.59	3.27	2.45	Non-CVD	Non-CVD	Non-CVD	-0.9028	-4.81
507	D200010	NON-CVD	25	Male	African	Single	Secondary/Diploma/Certificate	Non-smoker	150	27	132	97	0.83	31.9	133	93	79	Not Diabetic	Absent	0	Absent	Absent	Absent	Absent	Absent	Absent	Family CVD Absent	0.72	1.74	0.12	Non-CVD	Non-CVD	Non-CVD	-1.58683	-9.86
508	D200011	NON-CVD	18	Female	African	Single	Tertiary/Bachelors/Postrgraduate	Non-smoker	134	42	50	82	0.7	22.2	91	65	74	Not Diabetic	Absent	0	Absent	Absent	Absent	Present	Absent	Present	Family CVD Absent	0.01	0.24	0.03	Non-CVD	Non-CVD	Non-CVD	-1.32531	-8.42
509	D200012	NON-CVD	22	Male	East Indian	Single	Tertiary/Bachelors/Postrgraduate		120	34	105	65	0.86	27.9	127	101	98	Not Diabetic	Absent	0	Absent	Absent	Absent	Absent	Absent	Present	Family CVD Absent	0.12	1.04	0.11	Non-CVD	Non-CVD	Non-CVD
510	D200013	NON-CVD	43	Male	Mixed	Married/Common-Law	None and Primary	Non-smoker	172	50	164	89	0.95	29.2	130	92	75	Not Diabetic	Absent	0	Absent	Absent	Absent	Present	Present	Absent	Family CVD Present	4.41	4.99	2.96	Non-CVD	Non-CVD	Non-CVD	-0.47511	-3.24
511	D200014	NON-CVD	21	Male	African	Single	Tertiary/Bachelors/Postrgraduate	Non-smoker	117	38	78	63	0.83	34	155	101	81	Not Diabetic	Absent	0	Absent	Absent	Absent	Present	Absent	Present	Family CVD Absent	0.19	1.28	0.14	Non-CVD	Non-CVD	Non-CVD	-1.38889	-9.83
512	D200015	NON-CVD	32	Female	Mixed	Single	Secondary/Diploma/Certificate	Non-smoker	169	59	82	93	0.77	22.7	115	61	77	Not Diabetic	Absent	0	Absent	Absent	Absent	Present	Absent	Absent	Family CVD Present	0.44	1.2	0.31	Non-CVD	Non-CVD	Non-CVD	-0.14571	-4.34
513	D200016	NON-CVD	31	Male	East Indian	Married/Common-Law	Tertiary/Bachelors/Postrgraduate	Non-smoker	167	26	248	91	0.9	28.7	115	83	76	Not Diabetic	Present	0	Absent	Absent	Absent	Absent	Absent	Present	Family CVD Present	1.53	2.89	1.45	Non-CVD	Non-CVD	Non-CVD	0.24148	-4.33
514	D200017	NON-CVD	31	Female	African	Single	None and Primary	Non-smoker	198	100	50	88	0.7	21.7	94	60	70	Not Diabetic	Absent	0	Absent	Absent	Absent	Present	Absent	Absent	Family CVD Absent	0.07	0.33	0.08	Non-CVD	Non-CVD	Non-CVD	-1.07982	-6.05
515	D220447	NON-CVD	41	Female	African	Married/Common-Law	Secondary/Diploma/Certificate	Non-smoker	200	39	127	135	0.86	26.3	130	73	70	Not Diabetic	Absent	0	Absent	Absent	Absent	Present	Absent	Absent	Family CVD Absent	4.22	2.41	0.87	Non-CVD	Non-CVD	Non-CVD	-0.61153	-3.85
516	D220448	NON-CVD	34	Female	African	Divorced/Separated/Widowed	Secondary/Diploma/Certificate	Ex-smoker	143	78	50	55	0.81	25	127	96	81	Not Diabetic	Absent	0	Absent	Absent	Absent	Present	Absent	Present	Family CVD Absent	1.32	0.88	0.59	Non-CVD	Non-CVD	Non-CVD	-1.12729	-6.44
517	D220449	NON-CVD	44	Male	African	Married/Common-Law	Secondary/Diploma/Certificate	Non-smoker	156	41	288	57	0.9	29.8	121	79	87	Not Diabetic	Absent	0	Absent	Absent	Absent	Present	Absent	Absent	Family CVD Absent	4.38	3.75	1.63	Non-CVD	Non-CVD	Non-CVD	-0.82876	-6.14
518	D220450	NON-CVD	49	Male	Other non-mixed	Single	Tertiary/Bachelors/Postrgraduate	Smoker	158	30	117	104	1.02	37.4	147	96	75	Not Diabetic	Absent	0	Absent	Absent	Absent	Present	Absent	Present	Family CVD Absent	25.64	8.95	8.52	Non-Differentiating range	Non-Differentiating range	CVD	0.43703	-4.03
519	D220451	NON-CVD	51	Male	Mixed	Married/Common-Law	Secondary/Diploma/Certificate	Non-smoker	105	18	83	71	0.93	26.2	106	73	72	Not Diabetic	Present	0	Absent	Absent	Absent	Absent	Absent	Present	Family CVD Absent	8.34	4.78	4.06	Non-CVD	Non-CVD	Non-CVD	0.10753	-4.1
520	D220452	NON-CVD	31	Male	African	Single	Tertiary/Bachelors/Postrgraduate	Non-smoker	148	40	111	86	0.98		154	90	103	Not Diabetic	Absent	0	Absent	Absent	Absent	Present	Absent	Present	Family CVD Absent	2.05	2.58	0.3	Non-CVD	Non-CVD	Non-CVD	-0.72801	-8.37
521	D220453	NON-CVD	19	Male	African	Single	Secondary/Diploma/Certificate	Non-smoker	100	19	109	59.2	0.82	22.5	118	73	100	Not Diabetic	Absent	0	Absent	Absent	Absent	Present	Present	Absent	Family CVD Absent	0.07	0.87	0.05	Non-CVD	Non-CVD	Non-CVD	-1.64316	-11.39
522	D220454	NON-CVD	31	Male	African	Single	Tertiary/Bachelors/Postrgraduate	Non-smoker	135	53	50	72	0.82	23.7	100	68	80	Not Diabetic	Absent	0	Absent	Absent	Absent	Absent	Absent	Present	Family CVD Absent	0.19	1.06	0.12	Non-CVD	Non-CVD	Non-CVD	-0.57649	-8.07
523	D220455	NON-CVD	41	Female	East Indian	Single	Secondary/Diploma/Certificate		112	43	148	39	0.85	21.9	140	108	116	Diabetic	Present	0	Absent	Absent	Absent	Present	Absent	Present	Family CVD Absent	6.59	4.98	3.93	Non-CVD	Non-CVD	Non-CVD
524	D220456	NON-CVD	26	Female		Single	Secondary/Diploma/Certificate		172	37	50	125	0.88	29.4	103	69	91	Not Diabetic	Absent	0	Absent	Absent	Absent	Absent	Absent	Absent	Family CVD Absent	0.23	0.58	0.12	Non-CVD	Non-CVD	Non-CVD
525	D220457	NON-CVD	46	Female	African	Single	None and Primary	Non-smoker	145	49	101	76	0.8	28.9	143	105	80	Not Diabetic	Absent	0	Absent	Absent	Absent	Present	Present	Absent	Family CVD Absent	4.29	2.86	1.46	Non-CVD	Non-CVD	Non-CVD	-1.56854	-5.13
526	D220458	NON-CVD	31	Male	African	Single	Secondary/Diploma/Certificate		101	51	50	40	0.76	29.2	131	89	77	Not Diabetic	Absent	0	Absent	Absent	Absent	Absent	Present	Present		0.42	1.29	0.22	Non-CVD	Non-CVD	Non-CVD
527	D220459	NON-CVD	41	Female	African	Single	Tertiary/Bachelors/Postrgraduate	Non-smoker	186	41	105	123	0.86	24.6	101	80	89	Not Diabetic	Absent	0	Absent	Absent	Absent	Present	Present	Present	Family CVD Absent	1.53	1.65	0.53	Non-CVD	Non-CVD	Non-CVD	-0.78753	-5.33
528	D220460	NON-CVD	26	Female	African	Single	None and Primary	Non-smoker	143	41	91	84	0.74	16.5	94	76	96	Not Diabetic	Absent	0	Absent	Absent	Absent	Absent	Absent	Present	Family CVD Absent	0.08	0.45	0.04	Non-CVD	Non-CVD	Non-CVD	-1.86452	-7.58
529	D220461	NON-CVD	30	Female	Mixed	Single	Secondary/Diploma/Certificate	Non-smoker	130	33	50	87	0.83	24.1	99	50	80	Not Diabetic	Absent	0	Absent	Absent	Absent	Present	Absent	Present	Family CVD Absent	0.29	0.69	0.11	Non-CVD	Non-CVD	Non-CVD	-0.83304	-7.25
530	D220462	NON-CVD	30	Female	African	Single	Secondary/Diploma/Certificate	Non-smoker	100	30	56	58.8	0.79	25.8	120	86	79	Not Diabetic	Absent	0	Absent	Absent	Absent	Present	Absent	Absent	Family CVD Absent	0.51	0.81	0.16	Non-CVD	Non-CVD	Non-CVD	-1.68896	-7.65
531	D220463	NON-CVD	52	Male	Mixed	Married/Common-Law	Secondary/Diploma/Certificate	Non-smoker	144	38	73	91	0.88	26.5	145	79	80	Not Diabetic	Absent	0	Absent	Absent	Absent	Present	Absent	Present	Family CVD Present	12.82	9.76	7.07	Non-Differentiating range	Non-Differentiating range	Non-Differentiating range	0.45864	-2.34
532	D220464	NON-CVD	38	Female	Mixed	Single	Secondary/Diploma/Certificate	Non-smoker	133	37	95	77	0.96	42.6	168	120	92	Not Diabetic	Absent	0	Absent	Absent	Absent	Present	Absent	Present	Family CVD Present	4.77	3.91	2.42	Non-CVD	Non-CVD	Non-CVD	-1.21013	-4.43
533	D220465	NON-CVD	34	Female	African	Single	Secondary/Diploma/Certificate	Non-smoker	136	30	59	94	0.82	30.4	124	93	91	Not Diabetic	Absent	0	Absent	Absent	Absent	Present	Present	Present	Family CVD Present	1.57	2.07	0.74	Non-CVD	Non-CVD	Non-CVD	-1.01891	-4.96
534	D220466	NON-CVD	28	Female	African	Single	Secondary/Diploma/Certificate	Non-smoker										Not Diabetic	Present	0	Absent	Absent	Absent	Absent	Present	Absent	Family CVD Absent		0.22	0.08	Non-CVD	Non-CVD
535	D230467	NON-CVD	34	Female	African	Single	Tertiary/Bachelors/Postrgraduate	Non-smoker	100	36	68	50	0.83	33.8	150	89	95	Not Diabetic	Absent	0	Absent	Absent	Absent	Present	Absent	Absent	Family CVD Absent	1.59	1.36	0.58	Non-CVD	Non-CVD	Non-CVD	-1.13848	-7.12
536	D230468	NON-CVD	48	Male	African	Single	Secondary/Diploma/Certificate	Non-smoker	149	57	78	76	0.94	24	117	87	65	Not Diabetic	Absent	0	Absent	Absent	Absent	Absent	Absent	Absent	Family CVD Absent	3.59	3.46	1.85	Non-CVD	Non-CVD	Non-CVD	-0.63226	-6
537	D230469	NON-CVD	44	Male	African	Married/Common-Law	Secondary/Diploma/Certificate	Non-smoker	169	30	106	118	0.76	28.4	169	111	78	Not Diabetic	Absent	0	Absent	Absent	Absent	Absent	Absent	Present	Family CVD Absent	15.57	8.13	3.24	Non-Differentiating range	Non-CVD	Non-Differentiating range	-1.00156	-5.55
538	D230470	NON-CVD	60	Female	African	Married/Common-Law	Secondary/Diploma/Certificate	Non-smoker	139	43	50	86	0.74	20.8	121	95	70	Not Diabetic	Absent	0	Absent	Absent	Absent	Present	Absent	Present	Family CVD Present	6.61	10.44	5.59	Non-Differentiating range	Non-CVD	Non-CVD	-0.19689	0.15
539	D230471	NON-CVD	52	Female	African	Single	Secondary/Diploma/Certificate	Non-smoker	129	37	144	64	0.96	33	111	85	103	Not Diabetic	Absent	0	Absent	Absent	Absent	Present	Absent	Absent	Family CVD Absent	3.54	3.53	2.08	Non-CVD	Non-CVD	Non-CVD	-1.06616	-5
540	D230472	NON-CVD	41	Male	African	Married/Common-Law	Tertiary/Bachelors/Postrgraduate	Non-smoker	189	39	114	127	0.89	28.7	117	83	76	Not Diabetic	Absent	0	Absent	Absent	Absent	Present	Absent	Absent	Family CVD Present	3.94	4.91	2.24	Non-CVD	Non-CVD	Non-CVD	0.18518	-3.27
541	D230473	NON-CVD	27	Male	Mixed	Married/Common-Law	Secondary/Diploma/Certificate	Non-smoker	129	44	50	75	0.81	21.6	114	89	85	Not Diabetic	Absent	0	Absent	Absent	Absent	Absent	Absent	Absent	Family CVD Absent	0.19	1.09	0.06	Non-CVD	Non-CVD	Non-CVD	-1.38681	-7.19
542	D230474	NON-CVD	60	Female	African	Single	None and Primary	Non-smoker	167	41	130	100	0.91	24.9	128	77	90	Diabetic	Absent	0	Absent	Absent	Absent	Present	Absent	Absent	Family CVD Absent	20.69	19.57	10.12	CVD	Non-Differentiating range	Non-Differentiating range	-0.54165	-3.45
543	D230475	NON-CVD	27	Female	African	Single	Secondary/Diploma/Certificate	Non-smoker	132	87	50	35	0.7	23.5	103	56	79	Not Diabetic	Absent	0	Absent	Absent	Absent	Absent	Absent	Present	Family CVD Absent	0.03	0.27	0.06	Non-CVD	Non-CVD	Non-CVD	-1.11045	-7.62
544	D230476	NON-CVD	47	Female	African	Married/Common-Law	None and Primary	Non-smoker	179	44	50	125	0.86	26.5	120	89	90	Not Diabetic	Present	0	Absent	Absent	Absent	Present	Absent	Present	Family CVD Absent	3.9	2.9	1.32	Non-CVD	Non-CVD	Non-CVD	-0.23901	-0.89
545	D230477	NON-CVD	45	Male	African	Married/Common-Law	None and Primary	Non-smoker	133	59	71	59	0.82	27.8	130	78	68	Not Diabetic	Absent	0	Absent	Absent	Absent	Present	Absent	Absent	Family CVD Absent	3.19	3.03	1.55	Non-CVD	Non-CVD	Non-CVD	-0.73048	-5.13
546	D230478	NON-CVD	25	Male	African	Single	Tertiary/Bachelors/Postrgraduate	Non-smoker	130	21	50	99	0.9	39	121	77	79	Not Diabetic	Absent	0	Absent	Absent	Absent	Present	Absent	Present	Family CVD Absent	0.58	1.46	0.16	Non-CVD	Non-CVD	Non-CVD	-1.10272	-10.14
547	D230479	NON-CVD							126	31	50	85	0.76	34	137	99	73			0	Absent	Absent	Absent						0.12	0	Non-CVD	Non-CVD
548	D230480	NON-CVD	68	Male	African	Divorced/Separated/Widowed	None and Primary	Non-smoker	173	44	53	119	0.9	29.4	191	100	88	Diabetic	Absent	0	Absent	Absent	Absent	Absent	Absent	Present	Family CVD Absent	51.95	56.04	26.07	CVD	CVD	CVD	0.16592	-3.22
549	D230481	NON-CVD	30	Male	Mixed	Married/Common-Law	Secondary/Diploma/Certificate	Non-smoker	149	34	50	105	0.82	27.6	111	81	57	Not Diabetic	Absent	0	Absent	Absent	Absent	Present	Absent	Absent	Family CVD Absent	0.63	1.61	0.19	Non-CVD	Non-CVD	Non-CVD	-1.09699	-6.89
550	D230482	CVD	51	Male	African	Married/Common-Law	None and Primary	Non-smoker	206	27	105	158	0.9	40.5	181	83	78	Not Diabetic	Absent	0	Absent	Absent	Absent	Absent	Absent	Absent	Family CVD Absent	31.54	17.12	9.91	CVD	Non-Differentiating range	CVD	-0.21062	-4.79
551	D230483	NON-CVD	32	Female	African	Single	Secondary/Diploma/Certificate	Ex-smoker	141	36	63	92	0.83	27.5	110	76	92	Not Diabetic	Absent	0	Absent	Absent	Absent	Present	Absent	Present	Family CVD Absent	1.81	1.16	0.49	Non-CVD	Non-CVD	Non-CVD	-0.83417	-6.88
552	D230484	NON-CVD	20	Female	African	Single	Secondary/Diploma/Certificate	Non-smoker	100	23	50	67	0.73	20.4	85	62	93	Not Diabetic	Absent	0	Absent	Absent	Absent	Absent	Absent	Absent	Family CVD Absent	0.02	0.3	0.03	Non-CVD	Non-CVD	Non-CVD	-1.75835	-9.18
553	D230485	NON-CVD	28	Female	African	Divorced/Separated/Widowed		Non-smoker	167	48	98	99	0.84	28.9	111	79	90	Not Diabetic	Absent	0	Absent	Absent	Absent	Absent	Absent	Absent	Family CVD Absent	0.28	0.61	0.13	Non-CVD	Non-CVD	Non-CVD		-6.95
554	D230486	NON-CVD	23	Female	African	Single	Secondary/Diploma/Certificate	Non-smoker	187	51	50	126	0.73	29.1	104	68	81	Not Diabetic	Absent	0	Absent	Absent	Absent	Absent	Absent	Present	Family CVD Absent	0.08	0.41	0.08	Non-CVD	Non-CVD	Non-CVD	-1.1239	-6.95
555	D230487	CVD	72	Female	African	Married/Common-Law	None and Primary	Non-smoker	187	47	80	124	0.87	25.5	166	93	63	Not Diabetic	Absent	0	Absent	Absent	Absent	Present	Absent	Present	Family CVD Absent	25.17	24.83	15.46	CVD	CVD	CVD	-0.06332	0.16
556	D230488	NON-CVD	26	Male	African	Single	Secondary/Diploma/Certificate	Ex-smoker	117	35	78	67	0.84	24.5	114	86	59	Not Diabetic	Absent	0	Absent	Absent	Absent	Present	Present	Absent	Family CVD Absent	0.66	1.33	0.13	Non-CVD	Non-CVD	Non-CVD	-1.00141	-9.24
557	D230489	NON-CVD	24	Female	African	Single	Secondary/Diploma/Certificate	Non-smoker	143	46	57	85	0.75	26.3	109	69	83	Not Diabetic	Absent	0	Absent	Absent	Absent	Present	Present	Absent	Family CVD Absent	0.09	0.43	0.07	Non-CVD	Non-CVD	Non-CVD	-1.30935	-7.57
558	D230490	NON-CVD	58	Male	African	Married/Common-Law	Tertiary/Bachelors/Postrgraduate	Non-smoker	174	56	64	106	0.9	30	127	80	57	Not Diabetic	Absent	0	Absent	Absent	Absent	Absent	Absent	Absent	Family CVD Absent	10.97	7.88	5.59	Non-Differentiating range	Non-CVD	Non-Differentiating range	0.34096	-2.81
559	D230491	NON-CVD	75	Male	African	Married/Common-Law	None and Primary	Non-smoker	140	47	69	79	0.92	21.6	151	83	53	Not Diabetic	Absent	0	Absent	Absent	Absent	Absent	Absent	Absent	Family CVD Absent	29.81	23.49	18.48	CVD	CVD	CVD	0.28027	-1.43
560	D230492	NON-CVD	25	Male	Mixed	Single	Secondary/Diploma/Certificate	Non-smoker	137	38	51	89	0.83	36.2	140	77	78	Diabetic	Present	0	Absent	Absent	Absent	Present	Present	Absent	Family CVD Absent	1.08	3.37	0.71	Non-CVD	Non-CVD	Non-CVD	-0.04935	-7
561	D230493	NON-CVD		Male	African	Single	Secondary/Diploma/Certificate	Ex-smoker	100	30	66	56.8	0.8	20.7	111	70	63	Not Diabetic	Absent	0	Absent	Absent	Absent	Absent	Absent	Absent	Family CVD Absent		0.29	0	Non-CVD	Non-CVD
562	D230494	NON-CVD	26	Female	African	Married/Common-Law	Secondary/Diploma/Certificate	Non-smoker	141	43	50	88	0.82	37.5	99	70	78	Not Diabetic	Absent	0	Absent	Absent	Absent	Present	Absent	Present	Family CVD Present	0.1	0.76	0.24	Non-CVD	Non-CVD	Non-CVD	-0.77779	-3.9
563	D230495	NON-CVD	29	Female	African	Single	Secondary/Diploma/Certificate	Non-smoker	138	38	70	85	0.85	25.2	129	89	89	Not Diabetic	Absent	0	Absent	Absent	Absent	Present	Absent	Present	Family CVD Absent	0.68	0.84	0.17	Non-CVD	Non-CVD	Non-CVD	-1.55824	-7.25
564	D230496	NON-CVD	28	Female	African	Single	Secondary/Diploma/Certificate	Non-smoker	206	53	87	136	0.76	32	111	86	98	Not Diabetic	Absent	0	Absent	Absent	Absent	Present	Absent	Present	Family CVD Absent	0.34	0.65	0.16	Non-CVD	Non-CVD	Non-CVD	-1.31448	-6.21
565	D230497	NON-CVD	42	Female	African	Single	Secondary/Diploma/Certificate	Non-smoker	159	66	50	83	0.77	19.7	133	77	91	Not Diabetic	Absent	0	Absent	Absent	Absent	Absent	Absent	Present	Family CVD Absent	1.88	1.59	0.63	Non-CVD	Non-CVD	Non-CVD	-0.68635	-5.09
566	D230498	NON-CVD	26	Male	African		Secondary/Diploma/Certificate	Non-smoker	125	36	50	79	0.77	22	103	97	63	Not Diabetic	Absent	0	Absent	Absent	Absent	Absent	Absent	Absent	Family CVD Absent	0.12	0.99	0.04	Non-CVD	Non-CVD	Non-CVD	-1.76002
567	D230499	NON-CVD	43	Male	African	Married/Common-Law	Secondary/Diploma/Certificate	Non-smoker	203	49	89	135	0.87	30.7	148	91	79	Not Diabetic	Absent	0	Absent	Absent	Absent	Absent	Absent	Absent	Family CVD Absent	7.87	5.67	2.04	Non-Differentiating range	Non-CVD	Non-CVD	-0.37405	-4.39
568	D230500	NON-CVD	25	Male	African	Single	Secondary/Diploma/Certificate	Non-smoker	123	47	100	56	0.78	23.3	104	58	70	Not Diabetic	Absent	0	Absent	Absent	Absent	Absent	Absent	Present	Family CVD Absent	0.06	0.8	0.03	Non-CVD	Non-CVD	Non-CVD	-0.86242	-9.26
569	D230501	NON-CVD	30	Female	Mixed	Single	Secondary/Diploma/Certificate	Non-smoker	162	47	59	104	0.83	23.1	114	76	91	Not Diabetic	Absent	0	Absent	Absent	Absent	Present	Present	Present	Family CVD Absent	0.43	0.73	0.13	Non-CVD	Non-CVD	Non-CVD	-1.15694	-6.53
570	D230502	NON-CVD	70	Male	Mixed	Divorced/Separated/Widowed	Secondary/Diploma/Certificate	Non-smoker	171	58	136	86	0.82	24	139	88	66	Not Diabetic	Absent	0	Absent	Absent	Absent	Present	Absent	Absent	Family CVD Present	21.84	21.02	18.15	CVD	CVD	Non-Differentiating range	0.80896	-1.33
571	D230503	NON-CVD	39	Male	African	Married/Common-Law	Secondary/Diploma/Certificate	Non-smoker	157	33	50	114	0.98	44	132	79	89	Not Diabetic	Absent	0	Absent	Absent	Absent	Present	Absent	Present	Family CVD Absent	4.57	3.62	1.52	Non-CVD	Non-CVD	Non-CVD	-0.5859	-5.8
572	D230504		31	Female	African	Single	Secondary/Diploma/Certificate	Non-smoker	140	66	50	64	0.85	22.8	93	64	92	Not Diabetic	Absent	0	Absent	Absent	Absent	Absent	Absent	Absent	Family CVD Absent	0.08	0.45	0.09	Non-CVD	Non-CVD	Non-CVD	-1.13333	-6.73
573	D230505	NON-CVD		Female	African	Married/Common-Law	Secondary/Diploma/Certificate	Non-smoker	224	41	189	146	0.85	35.2	121	98	82	Not Diabetic	Absent	0	Absent	Absent	Absent	Present	Present	Present	Family CVD Absent		0.12	0	Non-CVD	Non-CVD
574	D230506	NON-CVD	52	Male	African	Married/Common-Law	Secondary/Diploma/Certificate	Non-smoker	112	36	83	60	0.88	29.9	114	83	63	Not Diabetic	Absent	0	Absent	Absent	Absent	Present	Present	Present	Family CVD Present	5.6	5.9	4.72	Non-Differentiating range	Non-CVD	Non-CVD	-0.04376	-2.76
575	D230507	NON-CVD	64	Female	African	Divorced/Separated/Widowed	None and Primary	Non-smoker	302	42	139	233	0.9	30.7	99	78	81	Not Diabetic	Present	0	Absent	Absent	Absent	Absent	Absent	Absent	Family CVD Absent	10.47	11.61	8.18	Non-Differentiating range	Non-Differentiating range	Non-Differentiating range	0.7748	0.72
576	D230508	NON-CVD	58	Male	African	Married/Common-Law	None and Primary	Non-smoker	262	78	178	149	0.87	33	129	79	70	Not Diabetic	Absent	0	Absent	Absent	Absent	Absent	Absent	Absent	Family CVD Absent	12.24	9.78	6.08	Non-Differentiating range	Non-Differentiating range	Non-Differentiating range	0.16679	-1.86
577	D230509	NON-CVD	59	Female	Mixed	Divorced/Separated/Widowed	None and Primary	Non-smoker	167	72	50	85	0.95	25.7	110	70	98	Diabetic	Absent	0	Absent	Absent	Absent	Absent	Absent	Present	Family CVD Absent	8.59	10.14	7.08	Non-Differentiating range	Non-Differentiating range	Non-CVD	-0.41767	-2.96
578	D230510	NON-CVD	53	Female	African	Married/Common-Law	Secondary/Diploma/Certificate	Non-smoker	206	100	50	96	0.78	26.1	113	71	83	Not Diabetic	Absent	0	Absent	Absent	Absent	Absent	Absent	Absent	Family CVD Absent	2.04	2.03	1.82	Non-CVD	Non-CVD	Non-CVD	-0.23362	-1.77
579	D240466		25	Female	Mixed	Single	Tertiary/Bachelors/Postrgraduate	Non-smoker	196	72	50	114	0.8	31.6	123	89	77	Not Diabetic	Absent	0	Absent	Absent	Absent	Present	Present	Present	Family CVD Present	0.16	0.72	0.26	Non-CVD	Non-CVD	Non-CVD	-0.54648	-4.52
580	D240512	NON-CVD	25	Male	African	Single	Secondary/Diploma/Certificate	Non-smoker	100	20	50	70	0.8	37.8	144	116	64	Not Diabetic	Absent	0	Absent	Absent	Absent	Present	Absent	Present	Family CVD Absent	0.85	1.63	0.19	Non-CVD	Non-CVD	Non-CVD	-2.19329	-10.23
581	D240513	NON-CVD	27	Male	African	Single	Secondary/Diploma/Certificate	Non-smoker	131	39	95	74	0.76	25.7	125	79	78	Not Diabetic	Absent	0	Absent	Absent	Absent	Present	Absent	Present	Family CVD Absent	0.37	1.35	0.08	Non-CVD	Non-CVD	Non-CVD	-1.12087	-9
582	D240514	NON-CVD	26	Female	African	Single	Tertiary/Bachelors/Postrgraduate	Non-smoker	103	46	81	41	0.73	39.4	146	94	75	Not Diabetic	Absent	0	Absent	Absent	Absent	Absent	Absent	Present	Family CVD Absent	0.32	0.64	0.28	Non-CVD	Non-CVD	Non-CVD	-1.52426	-7.97
583	D240515	NON-CVD	34	Female		Married/Common-Law	Secondary/Diploma/Certificate	Ex-smoker	135	63	60	60	0.78	33.3	106	93	85	Diabetic	Absent	0	Absent	Absent	Absent	Present	Absent	Present	Family CVD Absent	2.86	2.25	3.52	Non-CVD	Non-CVD	Non-CVD	-1.23148	-4.97
584	D240516	NON-CVD	28	Female	African	Single	Secondary/Diploma/Certificate	Non-smoker	120	38	50	72	0.76	28.5	104	75	72	Not Diabetic	Absent	0	Absent	Absent	Absent	Present	Absent	Absent	Family CVD Absent	0.17	0.57	0.11	Non-CVD	Non-CVD	Non-CVD	-1.4942	-7.49
585	D240517	NON-CVD	36	Male	Mixed	Single	Secondary/Diploma/Certificate	Non-smoker	168	31	98	117	0.8	26.5	127	84	101	Not Diabetic	Absent	0	Absent	Absent	Absent	Present	Absent	Present	Family CVD Absent	3.41	3.15	0.79	Non-CVD	Non-CVD	Non-CVD	-0.90162	-7.92
586	D240518	NON-CVD	34	Female	African	Single	Secondary/Diploma/Certificate	Non-smoker	176	61	113	93	0.82	42.4	145	104	84	Diabetic	Absent	0	Absent	Absent	Absent	Absent	Absent	Present	Family CVD Absent	4.61	3.05	3.06	Non-CVD	Non-CVD	Non-CVD	-1.49088	-6.06
587	D240519	NON-CVD	34	Female	African	Single	Secondary/Diploma/Certificate	Non-smoker	145	48	70	83	0.87	28	131	90	80	Not Diabetic	Absent	0	Absent	Absent	Absent	Absent	Absent	Present	Family CVD Absent	1.07	1.09	0.35	Non-CVD	Non-CVD	Non-CVD	-1.34963	-6.37
588	D240520	NON-CVD	29	Female	African	Single	None and Primary	Non-smoker	132	71	50	51	0.74	18.2	94	67	75	Not Diabetic	Absent	0	Absent	Absent	Absent	Absent	Absent	Absent	Family CVD Absent	0.04	0.35	0.05	Non-CVD	Non-CVD	Non-CVD	-1.58461	-7.19
589	D240521	NON-CVD	48	Male	African	Married/Common-Law	Secondary/Diploma/Certificate	Non-smoker	175	56	91	101	0.86	28.2	142	88	75	Not Diabetic	Absent	0	Absent	Absent	Absent	Absent	Absent	Present	Family CVD Absent	7.76	5.43	2.62	Non-Differentiating range	Non-CVD	Non-CVD	-0.3237	-4.13
590	D240522	NON-CVD	38	Male	African	Married/Common-Law	None and Primary	Non-smoker	189	44	103	124	0.87	35.2	149	111	83	Not Diabetic	Absent	0	Absent	Absent	Absent	Present	Absent	Present	Family CVD Present	5.27	5.62	2.67	Non-Differentiating range	Non-CVD	Non-CVD	-0.79403	-3.43
591	D240523	NON-CVD	49	Female	African	Single	None and Primary	Ex-smoker	189	83	50	96	0.77	18.4	145	98	88	Not Diabetic	Absent	0	Absent	Absent	Absent	Absent	Absent	Absent	Family CVD Absent	8.92	3.37	3	Non-CVD	Non-CVD	Non-CVD	-0.58154	-3.86
592	D240524	NON-CVD	69	Female	African	Single	None and Primary	Non-smoker	218	50	50	158	0.8	21.9	133	98	78	Not Diabetic	Absent	0	Absent	Absent	Absent	Absent	Absent	Absent	Family CVD Absent	15.98	15.77	10.96	CVD	Non-Differentiating range	Non-Differentiating range	-0.34923	-1.04
593	D240525	NON-CVD	19	Female	African	Single	Secondary/Diploma/Certificate	Non-smoker	149	64	50	75	0.71	16	91	67	72	Not Diabetic	Absent	0	Absent	Absent	Absent	Absent	Absent	Absent	Family CVD Absent	0	0.19	0.03	Non-CVD	Non-CVD	Non-CVD	-1.52838	-7.98
594	D240526	NON-CVD	40	Male	African	Divorced/Separated/Widowed	Secondary/Diploma/Certificate	Non-smoker	205	67	55	127	0.76	24	99	80	74	Not Diabetic	Absent	0	Absent	Absent	Absent	Absent	Absent	Present	Family CVD Absent	1.05	2.15	0.63	Non-CVD	Non-CVD	Non-CVD	-0.52631	-5.9
595	D240527	NON-CVD	30	Male	Mixed	Single	Tertiary/Bachelors/Postrgraduate	Ex-smoker	196	73	72	109	0.75	15.4	107	81	85	Not Diabetic	Absent	0	Absent	Absent	Absent	Present	Absent	Absent	Family CVD Present	0.79	1.88	0.74	Non-CVD	Non-CVD	Non-CVD	0.42574	-5.38
596	D240528	NON-CVD	42	Male	African	Married/Common-Law	None and Primary	Non-smoker	131	56	68	61	0.82	24.6	88	63	92	Not Diabetic	Absent	0	Absent	Absent	Absent	Present	Absent	Present	Family CVD Present	0.55	2.12	1.2	Non-CVD	Non-CVD	Non-CVD	-0.19924	-3.48
597	D240529	NON-CVD	55	Female	African	Married/Common-Law	Secondary/Diploma/Certificate	Non-smoker	223	67	95	138	0.79	21.6	186	80	80	Diabetic	Present	0	Absent	Absent	Absent	Present	Present	Present	Family CVD Absent	29.75	20.75	10.45	CVD	Non-Differentiating range	CVD	1.24152	0.84
598	D240530	NON-CVD	19	Female	Mixed	Single	Secondary/Diploma/Certificate	Ex-smoker	170	40	232	83	0.82	21.9	110	93	75	Not Diabetic	Absent	0	Absent	Absent	Absent	Absent	Absent	Absent	Family CVD Absent	0.21	0.47	0.15	Non-CVD	Non-CVD	Non-CVD	-1.77235	-8.88
599	D300018	NON-CVD	28	Female	Mixed	Single	None and Primary	Non-smoker	241	69	432	85.6	0.78	27	111	73	93	Diabetic	Absent	0	Absent	Absent	Absent	Present	Present	Present	Family CVD Absent	1.17	1.53	0.77	Non-CVD	Non-CVD	Non-CVD	-1.57452	-7.3
600	D300019	NON-CVD	50	Female	Mixed	Divorced/Separated/Widowed	None and Primary	Ex-smoker	142	60	50	72	0.75	16.8	112	78		Not Diabetic	Absent	0	Absent	Absent	Absent	Absent	Absent	Absent	Family CVD Absent	4.78	3.05	2.4	Non-CVD	Non-CVD	Non-CVD	-0.52757	-4.42
601	D300020	NON-CVD							108	46	65	49	0.88	23	118	78	98			0	Absent	Absent	Absent						0.07	0	Non-CVD	Non-CVD
602	D300021	NON-CVD	43	Female	African	Single	None and Primary	Non-smoker	190	68	143	94	0.84	27.4	111	69	68	Not Diabetic	Absent	0	Absent	Absent	Absent	Absent	Absent	Present	Family CVD Absent	1.31	1.46	0.69	Non-CVD	Non-CVD	Non-CVD	-0.86419	-4.91
603	D300022	NON-CVD	33	Female	African	Single	None and Primary	Non-smoker	119	74	68	32	0.76	23.8	99	72	77	Not Diabetic	Absent	0	Absent	Absent	Absent	Present	Absent	Present	Family CVD Absent	0.09	0.46	0.13	Non-CVD	Non-CVD	Non-CVD	-1.65194	-7.04
604	D300023	NON-CVD	46	Female	Mixed	Married/Common-Law	Secondary/Diploma/Certificate	Non-smoker	163	55	84	5	0.79	22.4	144	84	83	Not Diabetic	Absent	0	Absent	Absent	Absent	Absent	Absent	Absent	Family CVD Absent	4.39	2.82	1.29	Non-CVD	Non-CVD	Non-CVD	-1.32847	-5.47
605	D300024	NON-CVD	61	Female	African	Divorced/Separated/Widowed	None and Primary	Non-smoker	163	54	81	93	0.72	18.7	108	84	71	Not Diabetic	Absent	0	Absent	Absent	Absent	Absent		Absent	Family CVD Absent	4.62	5.66	4.01	Non-Differentiating range	Non-CVD	Non-CVD	-0.75778	-2.9
606	D300025	NON-CVD	23	Female	Mixed	Single	Tertiary/Bachelors/Postrgraduate	Non-smoker	130	45	50	75	0.82	20.1	98	63	69	Not Diabetic	Absent	0	Absent	Absent	Absent	Absent	Absent	Present	Family CVD Present	0.03	0.56	0.09	Non-CVD	Non-CVD	Non-CVD	-0.49445	-5.88
607	D300026	NON-CVD	21	Male	East Indian	Single	Tertiary/Bachelors/Postrgraduate	Non-smoker					0.74	17.2	125	86	90	Not Diabetic	Absent	0	Absent	Absent	Absent	Present	Absent	Absent	Family CVD Present		1.02	0.28	Non-CVD	Non-CVD
608	D300027	NON-CVD	19	Male	Mixed	Single	Tertiary/Bachelors/Postrgraduate	Non-smoker										Not Diabetic	Absent	0	Absent	Absent	Absent	Absent	Absent	Absent	Family CVD Present		0.21	0.16	Non-CVD	Non-CVD
609	D300028	NON-CVD	21	Male	East Indian	Single	Tertiary/Bachelors/Postrgraduate	Ex-smoker					0.87	19.9	105	75	58	Not Diabetic	Absent	0	Absent	Absent	Absent	Present	Present	Present	Family CVD Absent		0.75	0.19	Non-CVD	Non-CVD
610	D300029	NON-CVD	23	Female	Mixed	Single	Tertiary/Bachelors/Postrgraduate	Non-smoker	135	80	66	42	0.7	19	107	66	90	Not Diabetic	Absent	0	Absent	Absent	Absent	Absent	Absent	Present	Family CVD Absent	0.02	0.23	0.04	Non-CVD	Non-CVD	Non-CVD	-1.16768	-8.03
611	D300030	NON-CVD	29	Female	Mixed	Single	Tertiary/Bachelors/Postrgraduate	Ex-smoker	119	73	91	29	0.72	19.6	126	83	73	Not Diabetic	Absent	0	Absent	Absent	Absent	Absent	Absent	Absent	Family CVD Absent	0.54	0.61	0.24	Non-CVD	Non-CVD	Non-CVD	-0.88136	-7.6
612	D300031	NON-CVD	22	Male	African	Single	Tertiary/Bachelors/Postrgraduate	Non-smoker	100	26	50	64	0.8	21	109	65	100	Not Diabetic	Absent	0	Absent	Absent	Absent	Absent	Absent	Present	Family CVD Absent	0.06	0.84	0.03	Non-CVD	Non-CVD	Non-CVD	-0.93519	-10.07
613	D300032	NON-CVD	23	Female	African	Single	Tertiary/Bachelors/Postrgraduate	Non-smoker					0.7	22.5	121	66	71	Not Diabetic	Absent	0	Absent	Absent	Absent	Present	Absent	Absent	Family CVD Present		0.9	0.14	Non-CVD	Non-CVD
614	D300033	NON-CVD	23	Female	East Indian	Single	None and Primary	Non-smoker	165	42	185	86	0.76	14.5	109	72	64	Not Diabetic	Absent	0	Absent	Absent	Absent	Present	Absent	Present	Family CVD Absent	0.12	0.46	0.07	Non-CVD	Non-CVD	Non-CVD	-1.7681	-8.1
615	D300034	NON-CVD	22	Male	Mixed	Single	Tertiary/Bachelors/Postrgraduate	Non-smoker	137	55	50	72	0.74	21.9	83	65	92	Not Diabetic	Absent	0	Absent	Absent	Absent	Absent	Absent	Present	Family CVD Absent	0	0.51	0.02	Non-CVD	Non-CVD	Non-CVD	-0.91484	-9.14
616	D300035	NON-CVD	62	Female	Mixed	Married/Common-Law	None and Primary	Non-smoker	110	58	94	34	0.84	25.5	152	100	76	Not Diabetic	Absent	0	Absent	Absent	Absent	Present	Absent	Present	Family CVD Absent	7.74	7.62	5.56	Non-Differentiating range	Non-CVD	Non-CVD	-1.05955	-2.2
617	D300036	NON-CVD	52	Female	Mixed	Married/Common-Law	Tertiary/Bachelors/Postrgraduate	Non-smoker	104	32	364	16	0.88	33.1	108	80	68	Diabetic	Present	0	Absent	Absent	Absent	Present	Absent	Present	Family CVD Present	8.11	13.91	7.55	CVD	Non-Differentiating range	Non-CVD	0.39758	-0.73
618	D300037	NON-CVD	31	Female	Mixed	Single	Tertiary/Bachelors/Postrgraduate	Non-smoker	184	96	57	76	0.81	31.2	156	114	113	Not Diabetic	Absent	0	Absent	Absent	Absent	Present	Absent	Absent	Family CVD Absent	0.73	0.65	0.41	Non-CVD	Non-CVD	Non-CVD	-1.47955	-6.3
619	D300038	NON-CVD	33	Female	Mixed	Married/Common-Law	Secondary/Diploma/Certificate	Non-smoker	183	45	283	82	1	37.9	147	99	77	Not Diabetic	Absent	0	Absent	Absent	Absent	Present	Absent	Present	Family CVD Absent	2.23	1.42	0.66	Non-CVD	Non-CVD	Non-CVD	-1.62754	-5.63
620	D300039	NON-CVD	37	Female	African	Single	Tertiary/Bachelors/Postrgraduate	Non-smoker	105	48	50	47	0.78	20.5	106	76	63	Not Diabetic	Absent	0	Absent	Absent	Absent	Absent	Absent	Present	Family CVD Present	0.38	1.48	0.41	Non-CVD	Non-CVD	Non-CVD	-0.45014	-4.55
621	D300040	NON-CVD	27	Female	Mixed	Single	Tertiary/Bachelors/Postrgraduate	Non-smoker	157	63	50	84	0.78	15.7	123	82	102	Not Diabetic	Absent	0	Absent	Absent	Absent	Present	Present	Absent	Family CVD Absent	0.21	0.51	0.07	Non-CVD	Non-CVD	Non-CVD	-1.09929	-6.9
622	D300041	NON-CVD	52	Female	Mixed	Married/Common-Law	Secondary/Diploma/Certificate	Non-smoker	161	83	117	54	0.76	31.2	154	82	82	Not Diabetic	Absent	0	Absent	Absent	Absent	Present	Absent	Present	Family CVD Absent	4.86	3.2	2.64	Non-CVD	Non-CVD	Non-CVD	-0.48841	-2.87
623	D300042	NON-CVD	33	Female	African	Single	Tertiary/Bachelors/Postrgraduate	Non-smoker	142	67	68	61	0.77	24.8	113	85	83	Not Diabetic	Absent	0	Absent	Absent	Absent	Absent	Present	Present	Family CVD Absent	0.28	0.63	0.18	Non-CVD	Non-CVD	Non-CVD	-1.19968	-6.57
624	D300043	NON-CVD	40	Female	African	Married/Common-Law	Secondary/Diploma/Certificate	Non-smoker	108	28	80	64	0.85	24	144	95	81	Not Diabetic	Absent	0	Absent	Absent	Absent	Present	Present	Absent	Family CVD Absent	3.81	2.26	0.78	Non-CVD	Non-CVD	Non-CVD	-1.45344	-5.15
625	D400044	NON-CVD	43	Female	Mixed	Single	None and Primary	Non-smoker	259	49	112	188	0.82	25.9	97	73	80	Diabetic	Present	0	Absent	Absent	Absent	Present	Present	Present	Family CVD Present	5.8	8.67	5.16	Non-Differentiating range	Non-CVD	Non-CVD	0.7508	0.06
626	D400045	NON-CVD	61	Female	Mixed	Married/Common-Law	None and Primary	Non-smoker	362	33	142	251	0.83	20	151	77	86	Not Diabetic	Absent	0	Absent	Absent	Absent	Present	Absent	Absent	Family CVD Absent	30.79	21.33	12.28	CVD	Non-Differentiating range	CVD	-0.10208	-1.73
627	D400046	NON-CVD							213	31	500	82	0.88	21	141	85	85			0	Absent	Absent	Absent						0.17	0	Non-CVD	Non-CVD
628	D400047	NON-CVD	31	Female	Mixed	Married/Common-Law	Tertiary/Bachelors/Postrgraduate	Non-smoker	154	50	146	75	0.86	27.6	117	84	88	Not Diabetic	Absent	0	Absent	Absent	Absent	Present	Present	Present	Family CVD Present	0.46	1.23	0.37	Non-CVD	Non-CVD	Non-CVD	-0.64562	-3.54
629	D400048	NON-CVD	32	Male	African	Single	None and Primary	Non-smoker	133	42	205	50	0.9	35.8	116	79	81	Not Diabetic	Absent	0	Absent	Absent	Absent	Present	Absent	Present	Family CVD Absent	0.64	1.56	0.34	Non-CVD	Non-CVD	Non-CVD	-1.45541	-8.91
630	D400049	NON-CVD	25	Male	East Indian	Single	Tertiary/Bachelors/Postrgraduate	Ex-smoker	121	37	107	63	0.92	30.6	126	76	63	Not Diabetic		0	Absent	Absent	Absent	Present	Absent	Present	Family CVD Present	0.78	1.89	1.16	Non-CVD	Non-CVD	Non-CVD
631	D400050	NON-CVD	27	Male	East Indian	Single	Tertiary/Bachelors/Postrgraduate	Non-smoker	157	34	101	112	1	42.7	162	123	78	Not Diabetic	Absent	0	Absent	Absent	Absent	Present	Present	Present	Family CVD Present	1.74	3.38	2.33	Non-CVD	Non-CVD	Non-CVD	-0.94282	-6.72
632	D400051	NON-CVD	25	Female	African	Single	Tertiary/Bachelors/Postrgraduate	Non-smoker	121	59	159	30	0.78	17.7	104	70	67	Not Diabetic	Absent	0	Absent	Absent	Absent	Present	Present	Present	Family CVD Absent	0.04	0.34	0.03	Non-CVD	Non-CVD	Non-CVD	-1.3792	-8.32
633	D400052	NON-CVD	26	Female	Mixed	Single	None and Primary	Non-smoker	170	53	117	94	0.8	21.2	94	61	77	Not Diabetic	Absent	0	Absent	Absent	Absent	Absent	Absent	Present	Family CVD Present	0.07	0.68	0.11	Non-CVD	Non-CVD	Non-CVD	-0.78802	-5.19
634	D400053	NON-CVD	22	Male	Mixed	Single	Tertiary/Bachelors/Postrgraduate	Non-smoker	112	50	50	52	0.75	23.7	114	90	66	Not Diabetic	Absent	0	Absent	Absent	Absent	Present	Absent	Present	Family CVD Absent	0.03	0.69	0.03	Non-CVD	Non-CVD	Non-CVD	-1.39043	-9.5
635	D400054	NON-CVD	32	Male	African	Divorced/Separated/Widowed	Tertiary/Bachelors/Postrgraduate	Ex-smoker	100	34	89	48.2	0.91	29.8	174	92	96	Not Diabetic	Absent	0	Absent	Absent	Absent	Absent	Present	Absent	Family CVD Absent	6.3	3.46	1.41	Non-CVD	Non-CVD	Non-CVD	-0.30399	-8.79
636	D400055	NON-CVD	62	Female	Mixed	Divorced/Separated/Widowed	None and Primary	Non-smoker					0.85	36.3	128	78	73	Diabetic	Absent	0	Absent	Absent	Absent	Absent	Absent	Present	Family CVD Present		34.9	15.92	CVD	CVD
637	D400056	NON-CVD	48	Male	African	Married/Common-Law	None and Primary	Non-smoker	100	25	110	53		46.3	127	90	68	Diabetic	Absent	0	Absent	Absent	Absent	Present	Present	Present	Family CVD Absent	12.81	10.01	7.02	Non-Differentiating range	Non-Differentiating range	Non-Differentiating range	-1.24292	-5.87
638	D400057	NON-CVD	35	Male	Mixed	Married/Common-Law	Tertiary/Bachelors/Postrgraduate	Non-smoker	146	32	188	76	0.98	37	122	76	72	Not Diabetic	Absent	0	Absent	Absent	Absent	Present	Absent	Absent	Family CVD Absent	2.1	2.45	0.83	Non-CVD	Non-CVD	Non-CVD	-0.727	-7.16
639	D400058	NON-CVD							138	24	139	85	0.88	28.8	124	77	63			0	Absent	Absent	Absent						0.12	0	Non-CVD	Non-CVD
640	D400059	NON-CVD	23	Female	East Indian	Single	Tertiary/Bachelors/Postrgraduate	Non-smoker	125	44	59	69	0.81	24.7	120	85	80	Not Diabetic	Absent	0	Absent	Absent	Absent	Present	Absent	Absent	Family CVD Absent	0.1	0.44	0.12	Non-CVD	Non-CVD	Non-CVD	-1.47546	-7.94
641	D400060	NON-CVD	24	Female	Mixed	Single	Tertiary/Bachelors/Postrgraduate	Non-smoker	170	51	54	108	0.78	15.1	112	92	104	Not Diabetic	Absent	0	Absent	Absent	Absent	Present	Absent	Present	Family CVD Absent	0.12	0.45	0.05	Non-CVD	Non-CVD	Non-CVD	-1.45638	-7.08
642	D400061	NON-CVD		Male	Mixed	Single	Tertiary/Bachelors/Postrgraduate	Ex-smoker	164	61	54	92	0.76	20.3	128	78	52	Not Diabetic	Absent	0	Absent	Absent	Absent	Present	Present	Present	Family CVD Absent		0.33	0	Non-CVD	Non-CVD
643	D400062	NON-CVD	24	Female	East Indian	Single	Secondary/Diploma/Certificate	Non-smoker	149	41	129	82	0.88	22.3	121	78	96	Not Diabetic	Absent	0	Absent	Absent	Absent	Absent	Absent	Present	Family CVD Absent	0.21	0.53	0.11	Non-CVD	Non-CVD	Non-CVD	-1.52427	-7.92
644	D400063	NON-CVD	34	Female	East Indian	Married/Common-Law	None and Primary	Non-smoker	155	33	85	105	0.81	37.9	125	90	82	Not Diabetic	Absent	0	Absent	Absent	Absent	Present	Present	Present	Family CVD Present	1.7	2.13	1.57	Non-CVD	Non-CVD	Non-CVD	-1.13099	-3.29
645	D400064		25	Male	African	Single	Secondary/Diploma/Certificate	Ex-smoker	132	47	58	74	0.79	33.7	131	76	56	Not Diabetic	Absent	0	Absent	Absent	Absent	Absent	Absent	Present	Family CVD Absent	0.72	1.42	0.25	Non-CVD	Non-CVD	Non-CVD	-0.51727	-8.9
646	D400065	NON-CVD	25	Male	African	Single	Tertiary/Bachelors/Postrgraduate		114	44	83	54	0.79	23.8	109	99	119	Not Diabetic	Absent	0	Absent	Absent	Absent	Absent	Absent	Absent	Family CVD Absent	0.07	0.84	0.03	Non-CVD	Non-CVD	Non-CVD
647	D400066	NON-CVD	26	Male	East Indian	Single	Tertiary/Bachelors/Postrgraduate	Non-smoker	120	30	92	72	0.91	30.1	168	89	91	Not Diabetic	Absent	0	Absent	Absent	Absent	Present	Present	Present	Family CVD Absent	1.35	2.24	0.4	Non-CVD	Non-CVD	Non-CVD	-0.88397	-9.5
648	D400067	NON-CVD	56	Female	African	Single	None and Primary	Non-smoker	219	73	153	116	0.82	19.6	155	101	77	Not Diabetic	Absent	0	Absent	Absent	Absent	Present	Absent	Absent	Family CVD Absent	9.76	5.94	3.59	Non-Differentiating range	Non-CVD	Non-CVD	-0.76079	-2.9
649	D400068	NON-CVD	21	Male	Mixed	Single	None and Primary	Non-smoker	141	52	165	56	0.79	20.9	100	81	63	Not Diabetic	Absent	0	Absent	Absent	Absent	Present	Absent	Present	Family CVD Absent	0.01	0.63	0.03	Non-CVD	Non-CVD	Non-CVD	-1.8559	-9.79
650	D500069	NON-CVD	56	Female	East Indian	Divorced/Separated/Widowed	Secondary/Diploma/Certificate	Non-smoker	244	49	170	126	0.84	26.8	176	98	70	Not Diabetic	Present	0	Absent	Absent	Absent	Present	Present	Absent	Family CVD Absent	20.11	11.09	9.05	Non-Differentiating range	Non-Differentiating range	Non-Differentiating range	0.41452	-1.8
651	D500070	NON-CVD	38	Female	Mixed	Married/Common-Law	Secondary/Diploma/Certificate	Non-smoker	152	36	334	50	0.87	22	127	87	63	Not Diabetic	Absent	0	Absent	Absent	Absent	Absent	Absent	Absent	Family CVD Absent	2.36	1.69	0.47	Non-CVD	Non-CVD	Non-CVD	-1.6051	-5.92
652	D500071	NON-CVD	31	Female	East Indian	Married/Common-Law	None and Primary	Non-smoker	135	45	97	71	0.9	22.6	120	86	93	Diabetic	Absent	0	Absent	Absent	Absent	Present	Present	Present	Family CVD Present	1.88	3.38	2.64	Non-CVD	Non-CVD	Non-CVD	-1.19207	-3.58
653	D500072	NON-CVD	37	Male	African	Single	Tertiary/Bachelors/Postrgraduate	Non-smoker	138	29	133	83	0.82	30.4	104	78	62	Not Diabetic	Absent	0	Absent	Absent	Absent	Present	Present	Present	Family CVD Present	1.63	2.9	1.29	Non-CVD	Non-CVD	Non-CVD	-0.25692	-6.39
654	D500073	NON-CVD	41	Female	Mixed	Single	None and Primary	Non-smoker	139	77	97	43	0.79	18	91	70	77	Not Diabetic	Absent	0	Absent	Absent	Absent	Present	Absent	Present	Family CVD Absent	0.22	0.76	0.31	Non-CVD	Non-CVD	Non-CVD	-1.37187	-5.92
655	D500074	NON-CVD	34	Male	East Indian	Married/Common-Law	None and Primary	Non-smoker	118	18	121	76	0.88	29	107	73	64	Not Diabetic	Absent	0	Absent	Absent	Absent	Absent	Absent	Present	Family CVD Present	1.89	2.63	2.13	Non-CVD	Non-CVD	Non-CVD	-1.00121	-6.43
656	D500075	NON-CVD	38	Male	Mixed	Single	Tertiary/Bachelors/Postrgraduate	Ex-smoker	119	20	66	85	0.9	37.3	126	85	80	Not Diabetic	Absent	0	Absent	Absent	Absent	Present	Absent	Present	Family CVD Present	10.03	4.89	6.53	Non-CVD	Non-Differentiating range	Non-Differentiating range	0.09145	-6.89
657	D500076	NON-CVD	33	Female	Mixed	Single	Tertiary/Bachelors/Postrgraduate	Non-smoker	143	65	116	55	0.89	17.5	120	70	61	Not Diabetic	Absent	0	Absent	Absent	Absent	Present	Present	Present	Family CVD Present	0.39	1.14	0.31	Non-CVD	Non-CVD	Non-CVD	-0.24168	-4.82
658	D500077	NON-CVD	20	Female	Mixed	Single	Tertiary/Bachelors/Postrgraduate	Non-smoker	183	66	90	99	0.76	20.1	124	83	87	Not Diabetic	Absent	0	Absent	Absent	Absent	Present	Absent	Present	Family CVD Absent	0.05	0.32	0.06	Non-CVD	Non-CVD	Non-CVD	-1.25202	-7.51
659	D500078	NON-CVD	25	Female	Mixed	Single	Tertiary/Bachelors/Postrgraduate	Non-smoker	115	40	172	42	0.81	28.6	124	73	89	Not Diabetic	Absent	0	Absent	Absent	Absent	Present	Present	Present	Family CVD Absent	0.19	0.54	0.11	Non-CVD	Non-CVD	Non-CVD	-1.30317	-8.46
660	D500079	NON-CVD	23	Male	Mixed	Single	Tertiary/Bachelors/Postrgraduate	Non-smoker	100	35	148	35.4	0.86	25.6	128	79	81	Not Diabetic	Absent	0	Absent	Absent	Absent	Absent	Absent	Absent	Family CVD Absent	0.11	0.98	0.05	Non-CVD	Non-CVD	Non-CVD	-1.19125	-10.2
661	D500080		20	Female	East Indian	Married/Common-Law	Tertiary/Bachelors/Postrgraduate	Non-smoker	164	62	255	51	0.73	28.2	105	77	99	Not Diabetic	Absent	0	Absent	Absent	Absent	Present	Present	Present	Family CVD Present	0.02	0.43	0.23	Non-CVD	Non-CVD	Non-CVD	-1.01808	-5.19
662	D500081	NON-CVD	23	Male	East Indian	Single	Tertiary/Bachelors/Postrgraduate	Non-smoker	169	51	70	104	0.81	29.6	121	82	81	Not Diabetic	Absent	0	Absent	Absent	Absent	Present	Present	Present	Family CVD Present	0.11	1.42	0.34	Non-CVD	Non-CVD	Non-CVD	-0.26866	-6.68
663	D500082	NON-CVD	20	Female	East Indian	Single	Tertiary/Bachelors/Postrgraduate	Non-smoker	128	47	72	67	0.75	17.7	106	82	96	Not Diabetic	Absent	0	Absent	Absent	Absent	Present	Present	Present	Family CVD Absent	0.02	0.29	0.06	Non-CVD	Non-CVD	Non-CVD	-1.61005	-8.29
664	D500083	NON-CVD	22	Male	African		Secondary/Diploma/Certificate	Non-smoker	100	50	313		0.86	22.1	99	65	71	Not Diabetic	Absent	0	Absent	Absent	Absent	Present	Present	Present	Family CVD Absent	0.01	0.54	0.02	Non-CVD	Non-CVD	Non-CVD
665	D500084	NON-CVD	25	Male	East Indian	Married/Common-Law	Tertiary/Bachelors/Postrgraduate	Non-smoker	107	28	178	43	0.85	24.3	114	90	78	Not Diabetic	Absent	0	Absent	Absent	Absent	Present	Absent	Present	Family CVD Present	0.19	1.41	0.23	Non-CVD	Non-CVD	Non-CVD	-1.00299	-6.8
666	D500085	NON-CVD	22	Male	East Indian	Single	Tertiary/Bachelors/Postrgraduate	Ex-smoker	100	44	66	43	0.84	29.9	109	70	60	Not Diabetic	Absent	0	Absent	Absent	Absent	Present	Absent	Present	Family CVD Absent	0.1	0.8	0.23	Non-CVD	Non-CVD	Non-CVD	-0.55968	-9.79
667	D500086	NON-CVD	22	Male	Mixed	Single	Tertiary/Bachelors/Postrgraduate		124	40	93	65	1	18.6	116	96	82	Not Diabetic	Absent	0	Absent	Absent	Absent	Absent	Absent	Absent	Family CVD Absent	0.06	0.86	0.04	Non-CVD	Non-CVD	Non-CVD
668	D500087	NON-CVD	22	Female	African	Single	Tertiary/Bachelors/Postrgraduate	Non-smoker	169	70	157	68	0.76	22.7	107	71	88	Not Diabetic	Absent	0	Absent	Absent	Absent	Absent	Present	Absent	Family CVD Absent	0.03	0.28	0.05	Non-CVD	Non-CVD	Non-CVD	-1.21858	-7.86
669	D500088	NON-CVD	23	Male	Mixed	Single	Tertiary/Bachelors/Postrgraduate	Non-smoker	168	51	99	98	0.81	21.3	108	70	86	Not Diabetic	Absent	0	Absent	Absent	Absent	Present	Present	Absent	Family CVD Absent	0.06	0.92	0.03	Non-CVD	Non-CVD	Non-CVD	-0.70928	-8.79
670	D500089	NON-CVD	22	Male	Mixed	Single	Tertiary/Bachelors/Postrgraduate	Non-smoker	104	40	160	32	0.78	20.2	112	75	69	Not Diabetic	Absent	0	Absent	Absent	Absent	Present	Present	Absent	Family CVD Absent	0.03	0.73	0.03	Non-CVD	Non-CVD	Non-CVD	-1.24106	-10.24
671	D500540	CVD		Female	East Indian	Single	Tertiary/Bachelors/Postrgraduate	Non-smoker										Not Diabetic	Absent	0	Absent	Absent	Absent	Absent	Absent	Absent	Family CVD Absent		0.03	0	Non-CVD	Non-CVD
672	D500541	CVD	24	Female	East Indian	Single	None and Primary	Non-smoker										Not Diabetic	Absent	0	Absent	Absent	Absent	Present	Present	Present	Family CVD Present		0.27	0.22	Non-CVD	Non-CVD
673	D500542	CVD	22	Male	East Indian	Single	Tertiary/Bachelors/Postrgraduate	Non-smoker										Not Diabetic	Absent	0	Absent	Absent	Absent	Present		Present	Family CVD Absent		0.19	0.1	Non-CVD	Non-CVD
674	D500543	CVD	26	Female	East Indian	Single	Tertiary/Bachelors/Postrgraduate	Non-smoker										Not Diabetic	Absent	0	Absent	Absent	Absent	Present	Present	Present	Family CVD Present		0.31	0.26	Non-CVD	Non-CVD
675	D500544	NON-CVD	29	Female	Mixed	Single	None and Primary	Non-smoker										Not Diabetic	Absent	0	Absent	Absent	Absent	Present	Absent	Present	Family CVD Absent		0.23	0.13	Non-CVD	Non-CVD
676	D500545	CVD	29	Male	East Indian	Single	Secondary/Diploma/Certificate	Non-smoker										Not Diabetic	Absent	0	Absent	Absent	Absent	Present	Absent	Present	Family CVD Present		0.37	0.77	Non-CVD	Non-CVD
677	D510546	CVD																											0.03	0	Non-CVD	Non-CVD
678	D520538	CVD	28	Female	East Indian	Single	Tertiary/Bachelors/Postrgraduate	Non-smoker										Not Diabetic	Absent	0	Absent	Absent	Absent	Present	Present	Present	Family CVD Present		0.36	0.34	Non-CVD	Non-CVD
679	D520539	CVD	27	Female	East Indian	Married/Common-Law	Tertiary/Bachelors/Postrgraduate	Non-smoker										Not Diabetic	Absent	0	Absent	Absent	Absent	Present	Present	Present	Family CVD Present		0.33	0.3	Non-CVD	Non-CVD
680	D520560	CVD	37	Male	Mixed	Single	None and Primary	Non-smoker										Not Diabetic	Present	0	Absent	Absent	Absent	Present	Present	Present	Family CVD Present		0.58	2.22	Non-CVD	Non-CVD
681	D520561	CVD	61	Female	Other non-mixed	Single	None and Primary	Non-smoker										Not Diabetic	Present	0	Absent	Present	Absent	Present	Absent	Present	Family CVD Present		3.78	11.24	Non-CVD	Non-Differentiating range
682	D520562	CVD	60	Male	East Indian	Married/Common-Law	Secondary/Diploma/Certificate	Non-smoker										Diabetic	Absent	0	Absent	Absent	Absent	Present	Absent	Absent	Family CVD Present		4.75	32.93	Non-CVD	CVD
683	D520563	CVD	50	Female	Other non-mixed	Single	None and Primary	Non-smoker										Not Diabetic	Absent	0		Absent	Absent	Present	Present	Present	Family CVD Present		1.73	3.34	Non-CVD	Non-CVD
684	D520564	CVD	33	Female	East Indian	Single	None and Primary	Non-smoker										Not Diabetic	Absent	0	Absent	Absent	Absent	Present	Present	Present	Family CVD Present		0.51	0.67	Non-CVD	Non-CVD
685	D520565	CVD	25	Female	Mixed	Single	Tertiary/Bachelors/Postrgraduate	Non-smoker										Not Diabetic	Absent	0	Absent	Absent	Absent	Absent	Absent	Absent	Family CVD Absent		0.18	0.07	Non-CVD	Non-CVD
686	D520566	CVD	51	Male	Other non-mixed	Married/Common-Law	None and Primary	Non-smoker										Not Diabetic	Absent	0	Absent	Absent	Absent	Present	Absent	Absent	Family CVD Present		1.28	8.02	Non-CVD	Non-Differentiating range
687	D600090	NON-CVD	31	Male	Mixed	Single	Secondary/Diploma/Certificate	Non-smoker	185	69	64	103	0.87	33.7	99	66	70	Not Diabetic	Absent	0	Absent	Absent	Absent	Present	Absent	Present	Family CVD Absent	0.2	1.12	0.21	Non-CVD	Non-CVD	Non-CVD	-0.57693	-7.38
688	D600091	NON-CVD	52	Female	East Indian	Divorced/Separated/Widowed	Secondary/Diploma/Certificate	Non-smoker	297	55	287	185	0.9	21.4	145	105	88	Not Diabetic	Present	0	Absent	Absent	Absent	Present	Present	Present	Family CVD Present	11.91	10.69	6.97	Non-Differentiating range	Non-Differentiating range	Non-Differentiating range	0.84193	1
689	D600092	NON-CVD	38	Female	Mixed	Married/Common-Law	None and Primary		140	43	103	77	0.79	24.4	94	59	56	Not Diabetic	Absent	0	Absent	Absent	Absent	Present	Present	Absent	Family CVD Present	0.5	1.69	0.51	Non-CVD	Non-CVD	Non-CVD
690	D600093	NON-CVD	37	Female	East Indian	Single	None and Primary	Non-smoker	175	55	220	76	0.78	22.2	105	72	69	Not Diabetic	Absent	0	Absent	Absent	Absent	Present	Present	Present	Family CVD Present	0.68	1.66	0.77	Non-CVD	Non-CVD	Non-CVD	-0.77759	-4.35
691	D600094	NON-CVD	48	Male	East Indian	Divorced/Separated/Widowed	None and Primary	Non-smoker	185	48	205	96	0.96	34.9	135	92	69	Not Diabetic	Absent	0	Absent	Absent	Absent	Absent	Absent	Absent	Family CVD Present	8.4	7.69	9.52	Non-Differentiating range	Non-Differentiating range	Non-CVD	-0.29746	-4.25
692	D600095	NON-CVD	24	Male	African	Single	Tertiary/Bachelors/Postrgraduate	Non-smoker	187	32	166	122	0.89	38.5	133	91	76	Not Diabetic	Absent	0	Absent	Absent	Absent	Absent	Absent	Present	Family CVD Absent	0.63	1.89	0.18	Non-CVD	Non-CVD	Non-CVD	-1.15018	-9.44
693	D600096	NON-CVD	29	Female	Mixed	Single	Tertiary/Bachelors/Postrgraduate	Non-smoker	138	39	100	79	0.83	22.7	117	76	78	Not Diabetic	Absent	0	Absent	Absent	Absent	Present	Present	Present	Family CVD Present	0.43	1.19	0.23	Non-CVD	Non-CVD	Non-CVD	-0.53007	-5.39
694	D600097	NON-CVD	20	Female	African	Single	Secondary/Diploma/Certificate	Non-smoker	132	77	321		0.77	16.7	131	127	45	Not Diabetic	Absent	0	Absent	Absent	Absent	Absent	Absent	Present	Family CVD Absent	0.02	0.25	0.06	Non-CVD	Non-CVD	Non-CVD
695	D600098	NON-CVD	28	Male	African		None and Primary	Non-smoker	144	41	50	93	0.89	25.5	107	56	57	Not Diabetic	Absent	0	Absent	Absent	Absent	Absent	Absent	Present	Family CVD Absent	0.24	1.21	0.08	Non-CVD	Non-CVD	Non-CVD	-0.78866
696	D600099	NON-CVD	47	Female	Mixed	Single	None and Primary	Non-smoker					0.83	21.1	127	82	84	Not Diabetic	Absent	0	Absent	Absent	Absent	Present	Absent	Present	Family CVD Present		5.28	2.47	Non-Differentiating range	Non-CVD
697	D600100	NON-CVD	58	Male	Other non-mixed	Divorced/Separated/Widowed	None and Primary	Ex-smoker	109	58	77	35	0.85	27.5	125	65	51	Not Diabetic	Absent	0	Absent	Absent	Absent	Absent	Absent	Absent	Family CVD Absent	12.93	6.34	10.14	Non-Differentiating range	Non-Differentiating range	Non-Differentiating range	0.26939	-5.49
698	D600101	NON-CVD	39	Female	African	Divorced/Separated/Widowed	Tertiary/Bachelors/Postrgraduate	Non-smoker	201	83	50	108	0.69	20.7	117	87	73	Not Diabetic	Absent	0	Absent	Absent	Absent	Absent	Absent	Absent	Family CVD Absent	0.87	0.97	0.36	Non-CVD	Non-CVD	Non-CVD	-0.71622	-4.8
699	D600102	NON-CVD	29	Female	African	Married/Common-Law	None and Primary	Non-smoker	100	67	78	17.4	0.75	26.9	120	86	78	Not Diabetic	Absent	0	Absent	Absent	Absent	Present	Absent	Absent	Family CVD Absent	0.1	0.44	0.13	Non-CVD	Non-CVD	Non-CVD	-2.04321	-6.34
700	D600103	NON-CVD	36	Male	African	Married/Common-Law	Tertiary/Bachelors/Postrgraduate	Non-smoker	163	32	103	136	0.88	30.1	157	108	74	Diabetic	Present	0	Absent	Absent	Absent	Present	Absent	Absent	Family CVD Absent	10.74	9.43	3.36	Non-Differentiating range	Non-CVD	Non-Differentiating range	0.05876	-3.8
701	D600104	NON-CVD	27	Female	African	Single	None and Primary	Non-smoker	154	56	64	85	0.91	32.7	110	82	83	Not Diabetic	Absent	0	Absent	Absent	Absent	Present	Present	Present	Family CVD Absent	0.14	0.48	0.12	Non-CVD	Non-CVD	Non-CVD	-1.74651	-7.04
702	D600105	NON-CVD	28	Female	African	Single	Tertiary/Bachelors/Postrgraduate	Non-smoker	192	87	51	95	0.74	30.4	140	67	67	Not Diabetic	Absent	0	Absent	Absent	Absent	Absent	Absent	Absent	Family CVD Absent	0.36	0.52	0.21	Non-CVD	Non-CVD	Non-CVD	-0.42698	-6.33
703	D600106	NON-CVD	24	Female	Mixed	Single	Tertiary/Bachelors/Postrgraduate	Non-smoker	181	88	93	75	0.73	18.4	109	62	81	Not Diabetic	Absent	0	Absent	Absent	Absent	Absent	Absent	Present	Family CVD Absent	0.04	0.27	0.05	Non-CVD	Non-CVD	Non-CVD	-0.82258	-7.27
704	D600107	NON-CVD	28	Male	Mixed	Single	Tertiary/Bachelors/Postrgraduate	Ex-smoker	210	40	132	143	1	33.1	109	91	77	Not Diabetic	Absent	0	Absent	Absent	Absent	Present	Present	Present	Family CVD Absent	1.61	2.23	0.49	Non-CVD	Non-CVD	Non-CVD	-0.54579	-8.14
705	D600108	NON-CVD	24	Male	African	Single	Secondary/Diploma/Certificate	Ex-smoker	147	50	188	60	0.77	30.3	118	70	70	Not Diabetic	Absent	0	Absent	Absent	Absent	Present	Absent	Present	Family CVD Absent	0.4	1.2	0.15	Non-CVD	Non-CVD	Non-CVD	-0.62788	-9.44
706	D600109	NON-CVD	35	Male	African	Married/Common-Law	Secondary/Diploma/Certificate	Non-smoker	159	47	80	95	0.88	31.9	125	80	65	Not Diabetic	Absent	0	Absent	Absent	Absent	Absent	Absent	Absent	Family CVD Absent	1.52	2.22	0.54	Non-CVD	Non-CVD	Non-CVD	-0.74444	-6
707	D600110	NON-CVD	29	Male	African	Married/Common-Law	Secondary/Diploma/Certificate	Non-smoker	141	24	90	98	0.83	26.9	108	60	64	Not Diabetic	Absent	0	Absent	Absent	Absent	Absent	Absent	Present	Family CVD Absent	0.75	1.61	0.15	Non-CVD	Non-CVD	Non-CVD	-0.88683	-8.02
708	D600111	NON-CVD	29	Male	African	Single	Secondary/Diploma/Certificate	Non-smoker	100	35	50	55	0.78	30.6	122	79	66	Not Diabetic	Absent	0	Absent	Absent	Absent	Absent	Absent	Present	Family CVD Absent	0.38	1.29	0.16	Non-CVD	Non-CVD	Non-CVD	-1.16347	-8.97
709	D600112	NON-CVD	27	Male	African	Married/Common-Law	Secondary/Diploma/Certificate	Non-smoker	100	63	54	26.2	0.76	26.7	126	79	54	Not Diabetic	Absent	0	Absent	Absent	Absent	Present	Absent	Absent	Family CVD Absent	0.1	0.82	0.07	Non-CVD	Non-CVD	Non-CVD	-1.23339	-7.74
710	D600113	NON-CVD	27	Male	African	Single	Secondary/Diploma/Certificate		134	57	75	62	0.73	24.2	124	82	63	Not Diabetic	Absent	0	Absent	Absent	Absent	Absent	Present	Present	Family CVD Absent	0.19	1.06	0.07	Non-CVD	Non-CVD	Non-CVD
711	D600114	NON-CVD	22	Male	African	Single	Secondary/Diploma/Certificate	Non-smoker	105	58	61	34	0.79	27.7	110	75	51	Not Diabetic	Absent	0	Absent	Absent	Absent	Present	Absent	Absent	Family CVD Absent	0.01	0.56	0.03	Non-CVD	Non-CVD	Non-CVD	-1.38571	-9.74
712	D600115	NON-CVD	23	Male	African	Single	Secondary/Diploma/Certificate	Non-smoker	100	31	59	57.2	0.79	22.3	114	82	75	Not Diabetic	Absent	0	Absent	Absent	Absent	Present	Absent	Absent	Family CVD Absent	0.08	0.88	0.03	Non-CVD	Non-CVD	Non-CVD	-1.50982	-9.8
713	D600116	NON-CVD	28	Male	African	Married/Common-Law	Secondary/Diploma/Certificate	Non-smoker	154	40	132	88	0.88	26.8	134	72	54	Not Diabetic	Present	0	Absent	Absent	Absent	Present	Absent	Absent	Family CVD Absent	0.77	1.78	0.14	Non-CVD	Non-CVD	Non-CVD	0.06647	-5.34
714	D600117	NON-CVD	29	Male	African	Single	Secondary/Diploma/Certificate	Non-smoker	131	78	50	43	0.95	35.5	113	79	55	Not Diabetic	Absent	0	Absent	Absent	Absent	Present	Present	Present	Family CVD Absent	0.1	0.76	0.15	Non-CVD	Non-CVD	Non-CVD	-1.16733	-8.62
715	D600118	NON-CVD	26	Male	Mixed	Single	Secondary/Diploma/Certificate	Non-smoker	117	50	54	56	0.85	19.6	108	67	76	Not Diabetic	Absent	0	Absent	Absent	Absent	Present	Absent	Present	Family CVD Absent	0.07	0.83	0.04	Non-CVD	Non-CVD	Non-CVD	-0.98232	-8.97
716	D600119	NON-CVD	24	Male	East Indian	Single	Secondary/Diploma/Certificate	Non-smoker	141	47	100	73	0.74	20.7	161	86	60	Not Diabetic	Absent	0	Absent	Absent	Absent	Present	Absent	Present	Family CVD Absent	0.47	1.64	0.15	Non-CVD	Non-CVD	Non-CVD	-1.03624	-9.16
717	D600120	NON-CVD	28	Male	African	Married/Common-Law	Secondary/Diploma/Certificate	Non-smoker	124	63	54	50	0.81	29.2	128	83	74	Not Diabetic	Absent	0	Absent	Absent	Absent	Present	Absent	Absent	Family CVD Absent	0.2	1.02	0.11	Non-CVD	Non-CVD	Non-CVD	-1.15839	-7.22
718	D600121	NON-CVD	34		African			Ex-smoker	147	36	136	84	0.89	37.5	138	98	70	Not Diabetic	Absent	0	Absent	Absent	Absent	Absent	Absent	Absent	Family CVD Absent	4.96	1.83	0	Non-CVD	Non-CVD	Non-CVD
719	D600122	NON-CVD	34	Female	African	Single	Tertiary/Bachelors/Postrgraduate	Non-smoker	182	100	66	68.8	0.7	26	124	90	70	Not Diabetic	Absent	0	Absent	Absent	Absent	Absent	Absent	Absent	Family CVD Absent	0.38	0.54	0.25	Non-CVD	Non-CVD	Non-CVD	-1.10119	-6.08
720	D600123	NON-CVD	47	Female	African		None and Primary	Non-smoker	172	77	65	82	0.81	31.9	114	77	71	Not Diabetic	Absent	0	Absent	Absent	Absent	Present	Absent	Present	Family CVD Absent	1.49	1.66	1.13	Non-CVD	Non-CVD	Non-CVD	-0.92851
721	D600124	NON-CVD	24	Female	East Indian	Single	None and Primary	Non-smoker	178	65	81	97	0.71	24.7	99	75	73	Not Diabetic	Absent	0	Absent	Absent	Absent	Absent	Absent	Absent	Family CVD Absent	0.04	0.33	0.08	Non-CVD	Non-CVD	Non-CVD	-1.64876	-7.03
722	D600125	NON-CVD	27	Male	Mixed	Single	Secondary/Diploma/Certificate	Ex-smoker	149	80	82	53	0.8	28.2	141	83	83	Not Diabetic	Absent	0	Absent	Absent	Absent	Present	Absent	Present	Family CVD Absent	0.78	1.25	0.32	Non-CVD	Non-CVD	Non-CVD	-0.58601	-8.71
723	D600126	NON-CVD	26	Male	East Indian	Single	Tertiary/Bachelors/Postrgraduate	Non-smoker	113	31	206	41	0.79	24.3	118	71	63	Not Diabetic	Absent	0	Absent	Absent	Absent	Absent	Absent	Present	Family CVD Absent	0.26	1.18	0.1	Non-CVD	Non-CVD	Non-CVD	-1.03818	-10.08
724	D600127	NON-CVD	60	Male	Mixed	Married/Common-Law	Secondary/Diploma/Certificate	Non-smoker	186	51	97	115	0.88	25	135	82	76	Not Diabetic	Absent	0	Absent	Absent	Absent	Absent	Absent	Absent	Family CVD Present	16.12	14.19	10.87	CVD	Non-Differentiating range	Non-Differentiating range	0.75148	-0.66
725	D600128	NON-CVD	62	Female	Mixed	Divorced/Separated/Widowed	None and Primary		171	42	119	105	0.9	23.6	97	74	76	Diabetic	Absent	0	Absent	Absent	Absent	Present	Absent	Absent	Family CVD Present	12.26	25.57	12.65	CVD	Non-Differentiating range	Non-Differentiating range
726	D700128	NON-CVD		Female	Mixed	Married/Common-Law	Tertiary/Bachelors/Postrgraduate	Non-smoker	188	35	137	126	0.84	38.3	125	104	92	Not Diabetic	Absent	0	Absent	Absent	Absent	Present	Absent	Absent	Family CVD Present		0.2	0	Non-CVD	Non-CVD
727	D700129	NON-CVD	36	Female	African	Single	Secondary/Diploma/Certificate	Non-smoker	154	39	91	97	0.86	35.1	120	80	84	Not Diabetic	Absent	0	Absent	Absent	Absent	Absent	Absent	Absent	Family CVD Absent	1.43	1.31	0.51	Non-CVD	Non-CVD	Non-CVD	-1.14799	-6.27
728	D700130	NON-CVD	32	Male	Mixed	Single	Tertiary/Bachelors/Postrgraduate	Non-smoker	130	17	228	67	0.96	37.1	117	85	86	Not Diabetic	Absent	0	Absent	Absent	Absent	Absent	Absent	Present	Family CVD Absent	2.41	2.19	0.74	Non-CVD	Non-CVD	Non-CVD	-1.56208	-10.91
729	D700131	NON-CVD		Male	Mixed		Tertiary/Bachelors/Postrgraduate	Non-smoker	101	39	69	48	0.87	39.1	120	82	86	Not Diabetic		0	Absent	Absent	Absent	Present	Absent	Absent	Family CVD Absent		0.23	0	Non-CVD	Non-CVD
730	D700132	NON-CVD	27	Female	Mixed	Single	None and Primary		164	39	237	77	0.86	23.9	138	107	94	Diabetic	Absent	0	Absent	Absent	Absent	Present	Absent	Present	Family CVD Absent	2.88	2.27	1.07	Non-CVD	Non-CVD	Non-CVD
731	D700133	NON-CVD	49	Female	African	Single	Secondary/Diploma/Certificate	Non-smoker	149	81	226	23	0.58	24.5	117	64	74	Not Diabetic	Present	0	Absent	Absent	Absent	Present	Present	Present	Family CVD Present	1.46	2.81	1.81	Non-CVD	Non-CVD	Non-CVD	0.78819	-1.57
732	D700134	NON-CVD	31	Male	East Indian	Single	Tertiary/Bachelors/Postrgraduate	Non-smoker	133	40	257	41	0.82	23	121	85	68	Not Diabetic	Absent	0	Absent	Absent	Absent	Absent	Absent	Present	Family CVD Present	0.69	2.11	0.83	Non-CVD	Non-CVD	Non-CVD	-0.58633	-7.37
733	D700135	NON-CVD	30	Male	East Indian		Tertiary/Bachelors/Postrgraduate	Non-smoker	139	21	425	33	0.92	27	113	72	86	Not Diabetic	Absent	0	Absent	Absent	Absent	Present	Absent	Present	Family CVD Absent	1.28	1.86	0.46	Non-CVD	Non-CVD	Non-CVD	-1.45577
734	D700136	NON-CVD	24	Male	African	Single	Secondary/Diploma/Certificate	Non-smoker	105	68	54	26	0.86	24.9	130	75	93	Not Diabetic	Absent	0	Absent	Absent	Absent	Absent	Absent	Absent	Family CVD Absent	0.05	0.7	0.04	Non-CVD	Non-CVD	Non-CVD	-1.17802	-9.55
735	D700137	NON-CVD	21	Male	Mixed	Single	Secondary/Diploma/Certificate	Non-smoker	116	52	50	54	0.77	23.8	112	90	69	Not Diabetic	Absent	0	Absent	Absent	Absent	Present	Absent	Absent	Family CVD Absent	0.02	0.63	0.03	Non-CVD	Non-CVD	Non-CVD	-1.67431	-9.56
736	D700138	NON-CVD	23	Male	African		Secondary/Diploma/Certificate	Ex-smoker	100	49	49	41.2	0.75	30.3	116	82	71	Not Diabetic	Absent	0	Absent	Absent	Absent	Absent	Absent	Absent	Family CVD Absent	0.14	0.86	0.13	Non-CVD	Non-CVD	Non-CVD	-0.99539
737	D700139	NON-CVD	22	Female	Mixed	Single	Secondary/Diploma/Certificate	Non-smoker	109	50	50	44	0.72	18.5	97	65	87	Not Diabetic	Absent	0	Absent	Absent	Absent	Absent	Absent	Absent	Family CVD Absent	0.01	0.28	0.03	Non-CVD	Non-CVD	Non-CVD	-1.56206	-8.37
738	D700140	NON-CVD	19	Female	Mixed	Single	Secondary/Diploma/Certificate	Non-smoker										Not Diabetic	Absent	0	Absent	Absent	Absent	Absent	Absent	Present	Family CVD Absent		0.11	0.05	Non-CVD	Non-CVD
739	D700141	NON-CVD	20	Male	African	Single	Secondary/Diploma/Certificate	Non-smoker	100	45	45	46	0.78	26.4	103	73	73	Not Diabetic	Absent	0	Absent	Absent	Absent	Present	Absent	Absent	Family CVD Present	0.01	0.71	0.09	Non-CVD	Non-CVD	Non-CVD	-0.83256	-7.93
740	D700142	NON-CVD	69	Male	African	Married/Common-Law	Secondary/Diploma/Certificate	Ex-smoker	146	100	76	30.8	0.97	25.9	157	89	75	Diabetic	Absent	0	Absent	Absent	Absent	Absent	Absent	Absent	Family CVD Absent	37.29	24.4	22.71	CVD	CVD	CVD	0.54477	-2.56
741	D700143	NON-CVD	59	Female	African	Single	Secondary/Diploma/Certificate		135	70	76	51	0.74	25.8	92	72	51	Not Diabetic	Absent	0	Absent	Absent	Absent	Present	Present	Absent	Family CVD Absent	1.32	3.03	2.71	Non-CVD	Non-CVD	Non-CVD
742	D700144	NON-CVD	18	Female	African	Single	Secondary/Diploma/Certificate	Non-smoker	190	100	135	63	0.76	18.7	115	78	65	Diabetic	Absent	0	Absent	Absent	Absent	Present	Absent	Present	Family CVD Absent	0.05	0.42	0.33	Non-CVD	Non-CVD	Non-CVD	-1.66861	-8.19
743	D700145	NON-CVD		Male	African	Single	Secondary/Diploma/Certificate	Non-smoker	148	63	242	37	0.73	23.2	114	75	85	Not Diabetic	Absent	0	Absent	Absent	Absent	Absent	Absent	Absent	Family CVD Absent		0.2	0	Non-CVD	Non-CVD
744	D700146	NON-CVD	53	Male	Mixed		Secondary/Diploma/Certificate	Non-smoker	116	31	319	21	0.9	29.7	137	88	72	Not Diabetic	Absent	0	Absent	Absent	Absent	Absent	Absent	Present	Family CVD Absent	11.76	6.8	4.88	Non-Differentiating range	Non-CVD	Non-Differentiating range	-0.91092
745	D700147	NON-CVD	24	Male	African	Single	Secondary/Diploma/Certificate	Non-smoker	164	42	55	109	0.76	17.9	106	72	63	Not Diabetic	Absent	0	Absent	Absent	Absent	Absent	Absent	Absent	Family CVD Absent	0.11	1.05	0.03	Non-CVD	Non-CVD	Non-CVD	-0.99583	-8.72
746	D700148	NON-CVD	18	Male	Mixed	Single	Secondary/Diploma/Certificate	Non-smoker	111	30	55	70	0.75	26.1	106	65	64	Not Diabetic	Absent	0	Absent	Absent	Absent	Present	Present	Absent	Family CVD Absent	0.01	0.65	0.04	Non-CVD	Non-CVD	Non-CVD	-1.27326	-10.34
747	D700149	NON-CVD	19	Male	Mixed	Single	Secondary/Diploma/Certificate	Non-smoker	100	63	50	27	0.72	18.9	123	70	80	Not Diabetic	Absent	0	Absent	Absent	Absent	Present	Present	Present	Family CVD Absent	0.01	0.5	0.03	Non-CVD	Non-CVD	Non-CVD	-1.26829	-10.17
748	D700150	NON-CVD	18	Male	Other non-mixed	Single	Secondary/Diploma/Certificate		100	28	72	57.6	0.78	21.6	121	70	81	Not Diabetic	Absent	0	Absent	Absent	Absent	Present	Absent	Present	Family CVD Absent	0.02	0.75	0.05	Non-CVD	Non-CVD	Non-CVD
749	D700151	NON-CVD	18	Male	African	Single	Secondary/Diploma/Certificate	Non-smoker	132	78	52	44	0.74	20.4	121	83	76	Not Diabetic	Absent	0	Absent	Absent	Absent	Absent	Absent	Present	Family CVD Absent	0	0.45	0.03	Non-CVD	Non-CVD	Non-CVD	-1.52267	-9.9
750	D700152	NON-CVD	18	Female	African	Single	Secondary/Diploma/Certificate	Non-smoker	105	44	125	36	0.71	19	131	66	84	Not Diabetic	Absent	0	Absent	Absent	Absent	Present	Absent	Absent	Family CVD Absent	0.03	0.32	0.06	Non-CVD	Non-CVD	Non-CVD	-1.51019	-9.17
751	D700153	NON-CVD	50	Male	African	Married/Common-Law	Secondary/Diploma/Certificate	Ex-smoker	132	100	50	22	0.76	17.8	94	66	56	Not Diabetic	Absent	0	Absent	Absent	Absent	Present	Absent	Absent	Family CVD Present	2.17	2.39	4.44	Non-CVD	Non-CVD	Non-CVD	0.56297	-2.99
752	D700154	NON-CVD	56	Female	African	Single	Secondary/Diploma/Certificate	Non-smoker	123	33	62	78	0.89	37.6	165	89	85	Diabetic	Absent	0	Absent	Absent	Absent	Present	Absent	Present	Family CVD Absent	27.06	20.95	11.54	CVD	Non-Differentiating range	CVD	-0.51206	-4.27
753	D700155	NON-CVD		Female	Mixed	Married/Common-Law	Secondary/Diploma/Certificate	Non-smoker	168	62	125	81	0.89	35.6	133	91	86	Not Diabetic	Absent	0	Absent	Absent	Absent	Present	Absent	Absent	Family CVD Absent		0.08	0	Non-CVD	Non-CVD
754	D700156	NON-CVD	20	Male	Mixed	Single	Secondary/Diploma/Certificate	Non-smoker	138	42	76	78	0.69	17.1	121	69	90	Not Diabetic	Absent	0	Absent	Absent	Absent	Present	Absent	Absent	Family CVD Absent	0.04	0.86	0.04	Non-CVD	Non-CVD	Non-CVD	-1.071	-9.67
755	D700157	NON-CVD	39	Male	African	Single	Secondary/Diploma/Certificate	Ex-smoker	126	33	76	128	0.84	26.2	110	74	68	Not Diabetic	Absent	0	Absent	Absent	Absent	Absent	Absent	Present	Family CVD Present	4.73	3.75	2.89	Non-CVD	Non-CVD	Non-CVD	0.63912	-4.43
756	D800158	NON-CVD	32	Female	African	Married/Common-Law	Tertiary/Bachelors/Postrgraduate	Non-smoker	119	39	268	26	0.79	19.4	104	65	87	Not Diabetic	Absent	0	Absent	Absent	Absent	Absent	Absent	Absent	Family CVD Absent	0.31	0.74	0.12	Non-CVD	Non-CVD	Non-CVD	-1.21137	-6.65
757	D800159	NON-CVD	23	Male	African	Single	Secondary/Diploma/Certificate	Non-smoker	133	41	230	46	0.76	28	106	84	82	Not Diabetic	Absent	0	Absent	Absent	Absent	Absent	Absent	Absent	Family CVD Absent	0.05	0.84	0.04	Non-CVD	Non-CVD	Non-CVD	-1.71281	-10.09
758	D800160	NON-CVD	20	Female	African	Single	Secondary/Diploma/Certificate	Non-smoker	181	61	135	93	0.75	31.4	101	84	77	Not Diabetic	Absent	0	Absent	Absent	Absent	Present	Absent	Present	Family CVD Absent	0.02	0.27	0.08	Non-CVD	Non-CVD	Non-CVD	-1.79586	-7.78
759	D800161	NON-CVD	25	Female	Mixed	Single	None and Primary	Non-smoker	178	57	188	83	0.77	18.5	103	75	94	Not Diabetic	Absent	0	Absent	Absent	Absent	Absent	Absent	Present	Family CVD Absent	0.09	0.41	0.04	Non-CVD	Non-CVD	Non-CVD	-1.74708	-7.5
760	D800162	NON-CVD	53	Female		Single	Secondary/Diploma/Certificate	Non-smoker	177	100	180	41	0.73	17.8	116	82	84	Not Diabetic	Absent	0	Absent	Absent	Absent	Absent	Absent	Absent	Family CVD Absent	1.82	1.9	2.05	Non-CVD	Non-CVD	Non-CVD	-0.86366	-4.54
761	D800163	NON-CVD	31	Female	Mixed	Single	Secondary/Diploma/Certificate	Ex-smoker	185	35	51	139	0.76	32.9	114	96	83	Not Diabetic	Absent	0	Absent	Absent	Absent	Present	Absent	Absent	Family CVD Present	2.72	2.15	1.35	Non-CVD	Non-CVD	Non-CVD	-0.57539	-4.59
762	D800164	NON-CVD	19	Male	African	Single	Secondary/Diploma/Certificate	Non-smoker	116	31	236	38	0.77	19.8	102	77	63	Not Diabetic	Absent	0	Absent	Absent	Absent	Present	Present	Present	Family CVD Absent	0.01	0.67	0.03	Non-CVD	Non-CVD	Non-CVD	-1.82156	-11.05
763	D800165	NON-CVD	19	Male	African	Single	Secondary/Diploma/Certificate		100	51	63	36.4	0.85	35.1	115	84	59	Not Diabetic	Absent	0	Absent	Absent	Absent	Absent	Absent	Present	Family CVD Absent	0.01	0.54	0.06	Non-CVD	Non-CVD	Non-CVD
764	D800166	NON-CVD	18	Male	East Indian	Single	Secondary/Diploma/Certificate		134	25	87	92	0.81	19.9	111	89	99	Not Diabetic	Absent	0	Absent	Absent	Absent	Present	Present	Present	Family CVD Absent	0.03	0.85	0.08	Non-CVD	Non-CVD	Non-CVD
765	D800167	NON-CVD	23	Female	African	Single	Tertiary/Bachelors/Postrgraduate	Non-smoker	168	47	50	111	0.72	28.3	108	83	91	Not Diabetic	Absent	0	Absent	Absent	Absent	Present	Present	Present	Family CVD Absent	0.09	0.42	0.08	Non-CVD	Non-CVD	Non-CVD	-1.31347	-7.29
766	D800168	NON-CVD	65	Female	African	Divorced/Separated/Widowed	None and Primary	Non-smoker	189	55	160	101	0.8	42.1	178	164	85	Not Diabetic	Absent	0	Absent	Absent	Absent	Present	Absent	Absent	Family CVD Absent	21.15	16.11	10.37	CVD	Non-Differentiating range	Non-Differentiating range	-2.03827	-2.44
767	D800169	NON-CVD	30	Female	Mixed	Single	Tertiary/Bachelors/Postrgraduate	Ex-smoker	146	47	331	32	0.76	22.6	111	59	61	Not Diabetic	Absent	0	Absent	Absent	Absent	Present	Absent	Present	Family CVD Absent	1.04	0.88	0.28	Non-CVD	Non-CVD	Non-CVD	-0.56041	-8.23
768	D800170	NON-CVD	33	Female	African	Married/Common-Law	Secondary/Diploma/Certificate	Non-smoker	269	86	459	91.2	0.82	17.3	109	87	84	Not Diabetic	Absent	0	Absent	Absent	Absent	Present	Absent	Present	Family CVD Absent	0.47	0.7	0.15	Non-CVD	Non-CVD	Non-CVD	-1.44042	-4.83
769	D800171	NON-CVD		Female	Mixed	Divorced/Separated/Widowed	None and Primary	Non-smoker	200	48	55	141	0.89	34.5	178	98	68	Not Diabetic	Present	0	Absent	Absent	Absent	Present	Present	Present	Family CVD Absent		0.19	0	Non-CVD	Non-CVD
770	D800172	NON-CVD	21	Male	African	Single	Secondary/Diploma/Certificate	Ex-smoker	100	32	56	56.8	0.91	22.8	140	67	62	Not Diabetic	Absent	0	Absent	Absent	Absent	Absent	Absent	Present	Family CVD Absent	0.43	1.29	0.15	Non-CVD	Non-CVD	Non-CVD	-0.51019	-9.99
771	D800173	NON-CVD	19	Male	African	Single	Secondary/Diploma/Certificate	Non-smoker	100	35	131	38.8	0.82	35.1	153	82	85	Not Diabetic	Absent	0	Absent	Absent	Absent	Absent	Absent	Absent	Family CVD Absent	0.08	1.05	0.15	Non-CVD	Non-CVD	Non-CVD	-1.40251	-10.59
772	D800174	NON-CVD	18	Male	African	Single	Secondary/Diploma/Certificate	Non-smoker	144	65	59	67	0.76	21	112	86	62	Not Diabetic	Present	0	Absent	Absent	Absent	Present	Present	Absent	Family CVD Absent	0	0.52	0.03	Non-CVD	Non-CVD	Non-CVD	-0.69699	-7.63
773	D800175	NON-CVD	18	Male	Mixed	Single	Secondary/Diploma/Certificate	Non-smoker	111	42	83	53	0.77	17.7	101	93	96	Not Diabetic	Absent	0	Absent	Absent	Absent	Absent	Absent	Absent	Family CVD Absent	0	0.52	0.03	Non-CVD	Non-CVD	Non-CVD	-1.99393	-10.17
774	D800176	NON-CVD	19	Male	African	Single	Secondary/Diploma/Certificate	Non-smoker	100	42	98	38.4	0.71	17.6	94	59	63	Not Diabetic	Absent	0	Absent	Absent	Absent	Absent	Absent	Absent	Family CVD Absent	0	0.48	0.02	Non-CVD	Non-CVD	Non-CVD	-1.25929	-10.32
775	D800177	NON-CVD	19	Male	African	Single	Secondary/Diploma/Certificate	Non-smoker	162	25	111	115	0.89	33.8	105	90	69	Not Diabetic	Absent	0	Absent	Absent	Absent	Present	Absent	Absent	Family CVD Absent	0.05	0.98	0.09	Non-CVD	Non-CVD	Non-CVD	-1.91225	-10.6
776	D800178	NON-CVD	19	Male	Other non-mixed	Single	Secondary/Diploma/Certificate	Non-smoker	132	28	140	76	0.84	30.8	108	82	74	Not Diabetic	Absent	0	Absent	Absent	Absent	Present	Absent	Present	Family CVD Absent	0.03	0.82	0.08	Non-CVD	Non-CVD	Non-CVD	-1.74093	-10.62
777	D800179	NON-CVD	67	Female	Mixed	Single	Tertiary/Bachelors/Postrgraduate	Non-smoker	196	43	317	89	0.95	22.5	131	77	86	Diabetic	Absent	0	Absent	Absent	Present	Present	Absent	Present	Family CVD Absent	28.71	32.83	20.64	CVD	CVD	CVD	2.75327	1.09
778	D800180	NON-CVD	18	Male	Mixed	Single	Secondary/Diploma/Certificate	Non-smoker	108	42	50	56	0.88	22.2	111	84	93	Not Diabetic	Absent	0	Absent	Absent	Absent	Absent	Absent	Absent	Family CVD Absent	0.01	0.58	0.03	Non-CVD	Non-CVD	Non-CVD	-1.66242	-10.09
779	D900181	NON-CVD	60	Female	African	Single	Tertiary/Bachelors/Postrgraduate	Non-smoker	225	98	50	117	0.76	15.7	105	66	79	Not Diabetic	Present	0	Absent	Absent	Absent	Absent	Absent	Absent	Family CVD Absent	2.86	3.35	3.31	Non-CVD	Non-CVD	Non-CVD	1.28825	-0.06
780	D900182	NON-CVD	18	Female	East Indian	Single	Secondary/Diploma/Certificate	Non-smoker	123	51	50	62	0.67	15.6	111	68	87	Not Diabetic	Absent	0	Absent	Absent	Absent	Present	Absent	Present	Family CVD Absent	0.01	0.25	0.07	Non-CVD	Non-CVD	Non-CVD	-1.52869	-8.49
781	D900183	NON-CVD	34	Female	African	Single	Tertiary/Bachelors/Postrgraduate	Non-smoker	164	47	151	87	0.87	30.7	105	66	79	Not Diabetic	Absent	0	Absent	Absent	Absent	Present	Absent	Present	Family CVD Absent	0.54	0.89	0.27	Non-CVD	Non-CVD	Non-CVD	-0.7546	-6.55
782	D900184	NON-CVD	56	Female	African	Married/Common-Law	Secondary/Diploma/Certificate	Non-smoker	191	25	84	150	0.78	28.3	155	92	84	Not Diabetic	Absent	0	Absent	Absent	Absent	Absent	Absent	Absent	Family CVD Absent	21.63	10.57	6.28	Non-Differentiating range	Non-Differentiating range	Non-Differentiating range	-0.651	-3.07
783	D900185	NON-CVD	44	Female	African	Married/Common-Law	Tertiary/Bachelors/Postrgraduate	Non-smoker	181	47	162	101	0.83	25.3	127	89	87	Diabetic	Absent	0	Absent	Absent	Absent	Absent	Absent	Present	Family CVD Absent	9.28	6.33	3.23	Non-Differentiating range	Non-CVD	Non-CVD	-0.79031	-3.71
784	D900186	NON-CVD	19	Female	East Indian	Single	Secondary/Diploma/Certificate	Non-smoker	148	53	89	77	0.74	21.1	120	85	95	Not Diabetic	Absent	0	Absent	Absent	Absent	Absent	Absent	Absent	Family CVD Absent	0.03	0.31	0.09	Non-CVD	Non-CVD	Non-CVD	-1.78664	-8.2
785	D900187	NON-CVD	18	Male	East Indian	Single	Secondary/Diploma/Certificate	Non-smoker	100	32	50	58	0.72	15	101	76	62	Not Diabetic	Absent	0	Absent	Absent	Absent	Absent	Absent	Present	Family CVD Absent	0.01	0.56	0.05	Non-CVD	Non-CVD	Non-CVD	-1.59979	-10.32
786	CD817	CVD	56	Female	Mixed	Divorced/Separated/Widowed	Secondary/Diploma/Certificate	Non-smoker					0.98	35.6	151	99	89	Diabetic	Present	0	Absent	Absent	Present	Absent	Absent	Present	Family CVD Absent		19.56	13.77	CVD	Non-Differentiating range
